# Supplementary material for: Crystal structure of Ti4Ni2C
Source: IUCrdata. 2024 Jan 19;9(Pt 1):x240043. doi: 10.1107/S2414314624000439 (PMC10842284; doi:10.1107/S2414314624000439)
Supplement: Supplementary file 1 [file x-09-x240043-sup1.cif]

##############################################################################
#                                                                            #
# This CIF contains the data for a data article accepted for                 #
# publication in IUCrData. It conforms to the requirements of                #
# Notes for Authors for IUCrData, and has been                               #
# peer reviewed under the auspices of IUCrData.                              #
#                                                                            #
# Full details of the Crystallographic Information File format               #
# are given in the paper "The Crystallographic Information File (CIF):       #
# a New Standard Archive File for Crystallography" by S. R. Hall, F. H.      #
# Allen and I. D. Brown [Acta Cryst. (1991), A47, 655-685].                  #
#                                                                            #
# The current version of the core CIF dictionary is obtainable from          #
# ftp://ftp.iucr.org/pub/cif_core.dic.                                       #
#                                                                            #
# Software is freely available for graphical display of the structure(s)     #
# in this CIF. For information consult the CIF software page                 #
# http://www.iucr.org/resources/cif/software.                                #
#                                                                            #
# This file may be used for bona fide research purposes within the           #
# scientific community so long as proper attribution is given to the data    # 
# article from which it was obtained.                                        #
#                                                                            #
##############################################################################
data_I
_audit_creation_method     'SHELXL-2017/1'
_journal_date_recd_electronic     2024-01-03
_journal_date_accepted     2024-01-11
_journal_name_full     'IUCrData'
_journal_year     2024
_journal_volume     9
_journal_issue      1
_journal_page_first     0
_journal_page_last     0
_journal_paper_category     HI
_journal_paper_doi     10.1107/S2414314624000439
_journal_coeditor_code     WM4205
_publ_contact_author_name     'Fan Changzeng'
_publ_contact_author_address
;
State Key Laboratory of Metastable Materials Science and
 Technology,Yanshan University, Qinhuangdao 066004, People\#8217;s Republic of
 China
Hebei Key Lab for Optimizing Metal Product Technology and Performance, Yanshan
 University, Qinhuangdao, Hebei 066004, People\#8217;s Republic of China.
;
_publ_contact_author_email     'chzfan@ysu.edu.cn'
_publ_contact_author_fax     ?
_publ_contact_author_phone     ?
_publ_section_title
;
Crystal structure of Ti~4~Ni~2~C
;
_publ_section_title_footnote     .
loop_
    _publ_author_name
    _publ_author_footnote
    _publ_author_address
    'Liu, Huizi' .
;
State Key Laboratory of Metastable Materials Science and Technology
Yanshan University
Qinhuangdao 066004
People's Republic of China
;
    'Liang, Xinyu' .
;
State Key Laboratory of Metastable Materials Science and Technology
Yanshan University
Qinhuangdao 066004
People's Republic of China
;
    'Liu, Yibo' .
;
State Key Laboratory of Metastable Materials Science and Technology
Yanshan University
Qinhuangdao 066004
People's Republic of China
;
    'Fan, Changzeng' .
;
State Key Laboratory of Metastable Materials Science and Technology
Yanshan University
Qinhuangdao 066004
People's Republic of China
Hebei Key Lab for Optimizing Metal Product Technology and Performance
Yanshan University
Qinhuangdao 066004
People's Republic of China
;
    'Wen, Bin' .
;
State Key Laboratory of Metastable Materials Science and Technology
Yanshan University
Qinhuangdao 066004
People's Republic of China
;
    'Zhang, Lifeng' .
;
School of Mechanical and Materials Engineering
North China University of Technology
Beijing 100144
People's Republic of China
;
_publ_section_synopsis
;
Ti~4~Ni~2~C crystallizes isotypically with Ti~4~Ni~2~O, Nb~4~Ni~2~C and
Ta~4~Ni~2~C and can be considered as a partially filled Ti~2~Ni structure with
the C atom occupying an octahedral void.
;
_chemical_name_systematic
;
Tetratitanium dinickel carbide
;
_chemical_name_common     ?
_chemical_formula_moiety     ?
_chemical_formula_sum     'C1 Ni2 Ti4'
_chemical_formula_iupac     'Ti4 Ni2 C1'
_chemical_formula_weight     320.87
_chemical_melting_point     ?
_space_group_crystal_system     cubic
_space_group_name_H-M_alt     'F d -3 m'
_space_group_name_Hall     '-F 4vw 2vw 3'
loop_
    _space_group_symop_operation_xyz
    'x, y, z'
    '-x+3/4, -y+1/4, z+1/2'
    '-x+1/4, y+1/2, -z+3/4'
    'x+1/2, -y+3/4, -z+1/4'
    'z, x, y'
    'z+1/2, -x+3/4, -y+1/4'
    '-z+3/4, -x+1/4, y+1/2'
    '-z+1/4, x+1/2, -y+3/4'
    'y, z, x'
    '-y+1/4, z+1/2, -x+3/4'
    'y+1/2, -z+3/4, -x+1/4'
    '-y+3/4, -z+1/4, x+1/2'
    'y+3/4, x+1/4, -z+1/2'
    '-y, -x, -z'
    'y+1/4, -x+1/2, z+3/4'
    '-y+1/2, x+3/4, z+1/4'
    'x+3/4, z+1/4, -y+1/2'
    '-x+1/2, z+3/4, y+1/4'
    '-x, -z, -y'
    'x+1/4, -z+1/2, y+3/4'
    'z+3/4, y+1/4, -x+1/2'
    'z+1/4, -y+1/2, x+3/4'
    '-z+1/2, y+3/4, x+1/4'
    '-z, -y, -x'
    'x, y+1/2, z+1/2'
    '-x+3/4, -y+3/4, z+1'
    '-x+1/4, y+1, -z+5/4'
    'x+1/2, -y+5/4, -z+3/4'
    'z, x+1/2, y+1/2'
    'z+1/2, -x+5/4, -y+3/4'
    '-z+3/4, -x+3/4, y+1'
    '-z+1/4, x+1, -y+5/4'
    'y, z+1/2, x+1/2'
    '-y+1/4, z+1, -x+5/4'
    'y+1/2, -z+5/4, -x+3/4'
    '-y+3/4, -z+3/4, x+1'
    'y+3/4, x+3/4, -z+1'
    '-y, -x+1/2, -z+1/2'
    'y+1/4, -x+1, z+5/4'
    '-y+1/2, x+5/4, z+3/4'
    'x+3/4, z+3/4, -y+1'
    '-x+1/2, z+5/4, y+3/4'
    '-x, -z+1/2, -y+1/2'
    'x+1/4, -z+1, y+5/4'
    'z+3/4, y+3/4, -x+1'
    'z+1/4, -y+1, x+5/4'
    '-z+1/2, y+5/4, x+3/4'
    '-z, -y+1/2, -x+1/2'
    'x+1/2, y, z+1/2'
    '-x+5/4, -y+1/4, z+1'
    '-x+3/4, y+1/2, -z+5/4'
    'x+1, -y+3/4, -z+3/4'
    'z+1/2, x, y+1/2'
    'z+1, -x+3/4, -y+3/4'
    '-z+5/4, -x+1/4, y+1'
    '-z+3/4, x+1/2, -y+5/4'
    'y+1/2, z, x+1/2'
    '-y+3/4, z+1/2, -x+5/4'
    'y+1, -z+3/4, -x+3/4'
    '-y+5/4, -z+1/4, x+1'
    'y+5/4, x+1/4, -z+1'
    '-y+1/2, -x, -z+1/2'
    'y+3/4, -x+1/2, z+5/4'
    '-y+1, x+3/4, z+3/4'
    'x+5/4, z+1/4, -y+1'
    '-x+1, z+3/4, y+3/4'
    '-x+1/2, -z, -y+1/2'
    'x+3/4, -z+1/2, y+5/4'
    'z+5/4, y+1/4, -x+1'
    'z+3/4, -y+1/2, x+5/4'
    '-z+1, y+3/4, x+3/4'
    '-z+1/2, -y, -x+1/2'
    'x+1/2, y+1/2, z'
    '-x+5/4, -y+3/4, z+1/2'
    '-x+3/4, y+1, -z+3/4'
    'x+1, -y+5/4, -z+1/4'
    'z+1/2, x+1/2, y'
    'z+1, -x+5/4, -y+1/4'
    '-z+5/4, -x+3/4, y+1/2'
    '-z+3/4, x+1, -y+3/4'
    'y+1/2, z+1/2, x'
    '-y+3/4, z+1, -x+3/4'
    'y+1, -z+5/4, -x+1/4'
    '-y+5/4, -z+3/4, x+1/2'
    'y+5/4, x+3/4, -z+1/2'
    '-y+1/2, -x+1/2, -z'
    'y+3/4, -x+1, z+3/4'
    '-y+1, x+5/4, z+1/4'
    'x+5/4, z+3/4, -y+1/2'
    '-x+1, z+5/4, y+1/4'
    '-x+1/2, -z+1/2, -y'
    'x+3/4, -z+1, y+3/4'
    'z+5/4, y+3/4, -x+1/2'
    'z+3/4, -y+1, x+3/4'
    '-z+1, y+5/4, x+1/4'
    '-z+1/2, -y+1/2, -x'
    '-x, -y, -z'
    'x-3/4, y-1/4, -z-1/2'
    'x-1/4, -y-1/2, z-3/4'
    '-x-1/2, y-3/4, z-1/4'
    '-z, -x, -y'
    '-z-1/2, x-3/4, y-1/4'
    'z-3/4, x-1/4, -y-1/2'
    'z-1/4, -x-1/2, y-3/4'
    '-y, -z, -x'
    'y-1/4, -z-1/2, x-3/4'
    '-y-1/2, z-3/4, x-1/4'
    'y-3/4, z-1/4, -x-1/2'
    '-y-3/4, -x-1/4, z-1/2'
    'y, x, z'
    '-y-1/4, x-1/2, -z-3/4'
    'y-1/2, -x-3/4, -z-1/4'
    '-x-3/4, -z-1/4, y-1/2'
    'x-1/2, -z-3/4, -y-1/4'
    'x, z, y'
    '-x-1/4, z-1/2, -y-3/4'
    '-z-3/4, -y-1/4, x-1/2'
    '-z-1/4, y-1/2, -x-3/4'
    'z-1/2, -y-3/4, -x-1/4'
    'z, y, x'
    '-x, -y+1/2, -z+1/2'
    'x-3/4, y+1/4, -z'
    'x-1/4, -y, z-1/4'
    '-x-1/2, y-1/4, z+1/4'
    '-z, -x+1/2, -y+1/2'
    '-z-1/2, x-1/4, y+1/4'
    'z-3/4, x+1/4, -y'
    'z-1/4, -x, y-1/4'
    '-y, -z+1/2, -x+1/2'
    'y-1/4, -z, x-1/4'
    '-y-1/2, z-1/4, x+1/4'
    'y-3/4, z+1/4, -x'
    '-y-3/4, -x+1/4, z'
    'y, x+1/2, z+1/2'
    '-y-1/4, x, -z-1/4'
    'y-1/2, -x-1/4, -z+1/4'
    '-x-3/4, -z+1/4, y'
    'x-1/2, -z-1/4, -y+1/4'
    'x, z+1/2, y+1/2'
    '-x-1/4, z, -y-1/4'
    '-z-3/4, -y+1/4, x'
    '-z-1/4, y, -x-1/4'
    'z-1/2, -y-1/4, -x+1/4'
    'z, y+1/2, x+1/2'
    '-x+1/2, -y, -z+1/2'
    'x-1/4, y-1/4, -z'
    'x+1/4, -y-1/2, z-1/4'
    '-x, y-3/4, z+1/4'
    '-z+1/2, -x, -y+1/2'
    '-z, x-3/4, y+1/4'
    'z-1/4, x-1/4, -y'
    'z+1/4, -x-1/2, y-1/4'
    '-y+1/2, -z, -x+1/2'
    'y+1/4, -z-1/2, x-1/4'
    '-y, z-3/4, x+1/4'
    'y-1/4, z-1/4, -x'
    '-y-1/4, -x-1/4, z'
    'y+1/2, x, z+1/2'
    '-y+1/4, x-1/2, -z-1/4'
    'y, -x-3/4, -z+1/4'
    '-x-1/4, -z-1/4, y'
    'x, -z-3/4, -y+1/4'
    'x+1/2, z, y+1/2'
    '-x+1/4, z-1/2, -y-1/4'
    '-z-1/4, -y-1/4, x'
    '-z+1/4, y-1/2, -x-1/4'
    'z, -y-3/4, -x+1/4'
    'z+1/2, y, x+1/2'
    '-x+1/2, -y+1/2, -z'
    'x-1/4, y+1/4, -z-1/2'
    'x+1/4, -y, z-3/4'
    '-x, y-1/4, z-1/4'
    '-z+1/2, -x+1/2, -y'
    '-z, x-1/4, y-1/4'
    'z-1/4, x+1/4, -y-1/2'
    'z+1/4, -x, y-3/4'
    '-y+1/2, -z+1/2, -x'
    'y+1/4, -z, x-3/4'
    '-y, z-1/4, x-1/4'
    'y-1/4, z+1/4, -x-1/2'
    '-y-1/4, -x+1/4, z-1/2'
    'y+1/2, x+1/2, z'
    '-y+1/4, x, -z-3/4'
    'y, -x-1/4, -z-1/4'
    '-x-1/4, -z+1/4, y-1/2'
    'x, -z-1/4, -y-1/4'
    'x+1/2, z+1/2, y'
    '-x+1/4, z, -y-3/4'
    '-z-1/4, -y+1/4, x-1/2'
    '-z+1/4, y, -x-3/4'
    'z, -y-1/4, -x-1/4'
    'z+1/2, y+1/2, x'
_cell_length_a     11.3235(8)
_cell_length_b     11.3235(8)
_cell_length_c     11.3235(8)
_cell_angle_alpha     90
_cell_angle_beta     90
_cell_angle_gamma     90
_cell_volume     1451.9(3)
_cell_formula_units_Z     16
_cell_measurement_reflns_used     3145
_cell_measurement_theta_min     3.12
_cell_measurement_theta_max     27.47
_cell_measurement_temperature     296(2)
_exptl_crystal_description     lump
_exptl_crystal_colour     gray
_exptl_crystal_size_max     0.06
_exptl_crystal_size_mid     0.06
_exptl_crystal_size_min     0.04
_exptl_crystal_density_diffrn     5.875
_exptl_crystal_density_meas     ?
_exptl_crystal_density_method     ?
_exptl_crystal_F_000     2400
_exptl_absorpt_coefficient_mu     18.284
_exptl_absorpt_correction_type     multi-scan
_exptl_absorpt_process_details
;
(SADABS; Krause <i>et al.</i>,  2015)
;
_exptl_absorpt_correction_T_min     0.5204
_exptl_absorpt_correction_T_max     0.7456
_diffrn_ambient_temperature     296(2)
_diffrn_source     ?
_diffrn_radiation_type     MoK\a
_diffrn_radiation_wavelength     0.71073
_diffrn_measurement_device_type     'Bruker D8 Venture Photon 100 CMOS'
_diffrn_measurement_method     'phi and omega scans'
_diffrn_detector_area_resol_mean     ?
_diffrn_reflns_number     12231
_diffrn_reflns_av_R_equivalents     0.0914
_diffrn_reflns_av_unetI/netI     0.0110
_diffrn_reflns_theta_min     3.116
_diffrn_reflns_theta_max     27.467
_diffrn_reflns_theta_full     25.242
_diffrn_measured_fraction_theta_max     1.000
_diffrn_measured_fraction_theta_full     1.000
_diffrn_reflns_limit_h_min     -14
_diffrn_reflns_limit_h_max     14
_diffrn_reflns_limit_k_min     -14
_diffrn_reflns_limit_k_max     14
_diffrn_reflns_limit_l_min     -14
_diffrn_reflns_limit_l_max     14
_refine_special_details     ?
_reflns_number_total     105
_reflns_number_gt     97
_reflns_threshold_expression     'I > 2\s(I)'
_refine_ls_structure_factor_coef     Fsqd
_refine_ls_matrix_type     full
_refine_ls_R_factor_all     0.0259
_refine_ls_R_factor_gt     0.0237
_refine_ls_wR_factor_gt     0.0508
_refine_ls_wR_factor_ref     0.0510
_refine_ls_goodness_of_fit_ref     1.216
_refine_ls_restrained_S_all     1.216
_refine_ls_number_reflns     105
_refine_ls_number_parameters     12
_refine_ls_number_restraints     0
_refine_ls_hydrogen_treatment     undef
_refine_ls_weighting_scheme     calc
_refine_ls_weighting_details
             'w=1/[\s^2^(Fo^2^)+(0.0226P)^2^+31.6990P] where P=(Fo^2^+2Fc^2^)/3'
_atom_sites_solution_hydrogens     .
_atom_sites_solution_primary     ?
_atom_sites_solution_secondary     ?
_refine_ls_shift/su_max     0.000
_refine_ls_shift/su_mean     0.000
_refine_diff_density_max     0.476
_refine_diff_density_min     -0.698
_refine_ls_extinction_method     none
_refine_ls_extinction_coef     .
loop_
    _atom_type_symbol
    _atom_type_description
    _atom_type_scat_dispersion_real
    _atom_type_scat_dispersion_imag
    _atom_type_scat_source
    'Ti' 'Ti' 0.2776 0.4457
                         'International Tables Vol C Tables 4.2.6.8 and 6.1.1.4'
    'Ni' 'Ni' 0.3393 1.1124
                         'International Tables Vol C Tables 4.2.6.8 and 6.1.1.4'
    'C' 'C' 0.0033 0.0016
                         'International Tables Vol C Tables 4.2.6.8 and 6.1.1.4'
_computing_data_collection
;
APEX3 (Bruker, 2015)
;
_computing_cell_refinement
;
SAINT (Bruker, 2015)
;
_computing_data_reduction
;
SAINT (Bruker, 2015)
;
_computing_structure_solution
;
SHELXT (Sheldrick, 2015a)
;
_computing_structure_refinement
;
SHELXL (Sheldrick, 2015b)
;
_computing_molecular_graphics
;
DIAMOND (Brandenburg & Putz, 2017)
;
_computing_publication_material
;
publCIF (Westrip, 2010)
;
loop_
    _atom_site_type_symbol
    _atom_site_label
    _atom_site_fract_x
    _atom_site_fract_y
    _atom_site_fract_z
    _atom_site_U_iso_or_equiv
    _atom_site_adp_type
    _atom_site_calc_flag
    _atom_site_occupancy
    _atom_site_disorder_assembly
    _atom_site_disorder_group
    Ti Ti1 0.000000 0.000000 0.000000 0.0054(5) Uani d 1 . .
    Ni Ni1 0.21179(6) 0.21179(6) 0.21179(6) 0.0080(3) Uani d 1 . .
    Ti Ti2 0.44034(11) 0.125000 0.125000 0.0052(3) Uani d 1 . .
    C C1 0.500000 0.500000 0.500000 0.010(3) Uani d 1 . .
loop_
    _atom_site_aniso_label
    _atom_site_aniso_U_11
    _atom_site_aniso_U_22
    _atom_site_aniso_U_33
    _atom_site_aniso_U_12
    _atom_site_aniso_U_13
    _atom_site_aniso_U_23
    Ti1 0.0054(5) 0.0054(5) 0.0054(5) 0.0004(5) 0.0004(5) 0.0004(5)
    Ni1 0.0080(3) 0.0080(3) 0.0080(3) 0.0011(2) 0.0011(2) 0.0011(2)
    Ti2 0.0063(6) 0.0046(4) 0.0046(4) 0.000 0.000 -0.0005(4)
    C1 0.010(3) 0.010(3) 0.010(3) -0.003(3) -0.003(3) -0.003(3)
_geom_special_details
;
 All esds (except the esd in the dihedral angle between two l.s. planes)
 are estimated using the full covariance matrix.  The cell esds are taken
 into account individually in the estimation of esds in distances, angles
 and torsion angles; correlations between esds in cell parameters are only
 used when they are defined by crystal symmetry.  An approximate (isotropic)
 treatment of cell esds is used for estimating esds involving l.s. planes.
;
loop_
    _geom_bond_atom_site_label_1
    _geom_bond_atom_site_label_2
    _geom_bond_site_symmetry_2
    _geom_bond_distance
    _geom_bond_publ_flag
    Ti1 Ni1 123 2.4750(4) ?
    Ti1 Ni1 27_544 2.4750(4) ?
    Ti1 Ni1 172 2.4750(4) ?
    Ti1 Ni1 146 2.4750(4) ?
    Ti1 Ni1 50_454 2.4750(4) ?
    Ti1 Ni1 76_445 2.4750(4) ?
    Ti1 Ti2 174 2.9415(9) ?
    Ti1 Ti2 78_445 2.9415(9) ?
    Ti1 Ti2 130 2.9415(9) ?
    Ti1 Ti2 146 2.9415(9) ?
    Ti1 Ti2 50_454 2.9415(9) ?
    Ti1 Ti2 34_544 2.9415(9) ?
    Ni1 Ti2 154_565 2.6249(9) ?
    Ni1 Ti2 126_655 2.6249(9) ?
    Ni1 Ti2 170_556 2.6249(9) ?
    Ni1 Ni1 50_454 2.7797(18) ?
    Ni1 Ni1 76_445 2.7797(18) ?
    Ni1 Ni1 27_544 2.7797(18) ?
    Ni1 Ti2 9 2.9376(11) ?
    Ni1 Ti2 5 2.9376(11) ?
    Ni1 Ti2 . 2.9376(11) ?
    Ti2 C1 52_455 2.1127(4) ?
    Ti2 C1 25_544 2.1127(4) ?
    Ti2 Ti2 82_545 2.9571(17) ?
    Ti2 Ti2 6 2.9571(17) ?
    Ti2 Ti2 77_545 2.9571(17) ?
    Ti2 Ti2 57_554 2.9571(17) ?
loop_
    _geom_angle_atom_site_label_1
    _geom_angle_atom_site_label_2
    _geom_angle_atom_site_label_3
    _geom_angle_site_symmetry_1
    _geom_angle_site_symmetry_3
    _geom_angle
    _geom_angle_publ_flag
    Ni1 Ti1 Ni1 123 27_544 180.00(4) ?
    Ni1 Ti1 Ni1 123 172 68.33(4) ?
    Ni1 Ti1 Ni1 27_544 172 111.67(4) ?
    Ni1 Ti1 Ni1 123 146 68.33(4) ?
    Ni1 Ti1 Ni1 27_544 146 111.67(4) ?
    Ni1 Ti1 Ni1 172 146 68.33(4) ?
    Ni1 Ti1 Ni1 123 50_454 111.67(4) ?
    Ni1 Ti1 Ni1 27_544 50_454 68.33(4) ?
    Ni1 Ti1 Ni1 172 50_454 111.67(4) ?
    Ni1 Ti1 Ni1 146 50_454 180.00(6) ?
    Ni1 Ti1 Ni1 123 76_445 111.67(4) ?
    Ni1 Ti1 Ni1 27_544 76_445 68.33(4) ?
    Ni1 Ti1 Ni1 172 76_445 180.0 ?
    Ni1 Ti1 Ni1 146 76_445 111.67(4) ?
    Ni1 Ti1 Ni1 50_454 76_445 68.33(4) ?
    Ni1 Ti1 Ti2 123 174 122.80(3) ?
    Ni1 Ti1 Ti2 27_544 174 57.20(3) ?
    Ni1 Ti1 Ti2 172 174 65.020(15) ?
    Ni1 Ti1 Ti2 146 174 65.020(15) ?
    Ni1 Ti1 Ti2 50_454 174 114.980(15) ?
    Ni1 Ti1 Ti2 76_445 174 114.980(15) ?
    Ni1 Ti1 Ti2 123 78_445 57.20(3) ?
    Ni1 Ti1 Ti2 27_544 78_445 122.80(3) ?
    Ni1 Ti1 Ti2 172 78_445 114.980(15) ?
    Ni1 Ti1 Ti2 146 78_445 114.980(15) ?
    Ni1 Ti1 Ti2 50_454 78_445 65.020(15) ?
    Ni1 Ti1 Ti2 76_445 78_445 65.020(15) ?
    Ti2 Ti1 Ti2 174 78_445 180.00(3) ?
    Ni1 Ti1 Ti2 123 130 65.020(15) ?
    Ni1 Ti1 Ti2 27_544 130 114.980(15) ?
    Ni1 Ti1 Ti2 172 130 65.020(15) ?
    Ni1 Ti1 Ti2 146 130 122.80(3) ?
    Ni1 Ti1 Ti2 50_454 130 57.20(3) ?
    Ni1 Ti1 Ti2 76_445 130 114.980(15) ?
    Ti2 Ti1 Ti2 174 130 118.270(7) ?
    Ti2 Ti1 Ti2 78_445 130 61.730(7) ?
    Ni1 Ti1 Ti2 123 146 65.020(15) ?
    Ni1 Ti1 Ti2 27_544 146 114.980(15) ?
    Ni1 Ti1 Ti2 172 146 122.80(3) ?
    Ni1 Ti1 Ti2 146 146 65.020(15) ?
    Ni1 Ti1 Ti2 50_454 146 114.980(15) ?
    Ni1 Ti1 Ti2 76_445 146 57.20(3) ?
    Ti2 Ti1 Ti2 174 146 118.270(7) ?
    Ti2 Ti1 Ti2 78_445 146 61.730(7) ?
    Ti2 Ti1 Ti2 130 146 118.270(7) ?
    Ni1 Ti1 Ti2 123 50_454 114.980(15) ?
    Ni1 Ti1 Ti2 27_544 50_454 65.020(15) ?
    Ni1 Ti1 Ti2 172 50_454 57.20(3) ?
    Ni1 Ti1 Ti2 146 50_454 114.980(15) ?
    Ni1 Ti1 Ti2 50_454 50_454 65.020(15) ?
    Ni1 Ti1 Ti2 76_445 50_454 122.80(3) ?
    Ti2 Ti1 Ti2 174 50_454 61.730(7) ?
    Ti2 Ti1 Ti2 78_445 50_454 118.270(7) ?
    Ti2 Ti1 Ti2 130 50_454 61.730(7) ?
    Ti2 Ti1 Ti2 146 50_454 180.00(3) ?
    Ni1 Ti1 Ti2 123 34_544 114.980(15) ?
    Ni1 Ti1 Ti2 27_544 34_544 65.020(15) ?
    Ni1 Ti1 Ti2 172 34_544 114.980(15) ?
    Ni1 Ti1 Ti2 146 34_544 57.20(3) ?
    Ni1 Ti1 Ti2 50_454 34_544 122.80(3) ?
    Ni1 Ti1 Ti2 76_445 34_544 65.020(15) ?
    Ti2 Ti1 Ti2 174 34_544 61.730(7) ?
    Ti2 Ti1 Ti2 78_445 34_544 118.270(7) ?
    Ti2 Ti1 Ti2 130 34_544 180.0 ?
    Ti2 Ti1 Ti2 146 34_544 61.730(7) ?
    Ti2 Ti1 Ti2 50_454 34_544 118.270(7) ?
    Ti1 Ni1 Ti1 76_445 50_454 107.95(2) ?
    Ti1 Ni1 Ti1 76_445 27_544 107.95(2) ?
    Ti1 Ni1 Ti1 50_454 27_544 107.95(2) ?
    Ti1 Ni1 Ti2 76_445 154_565 125.12(2) ?
    Ti1 Ni1 Ti2 50_454 154_565 70.38(3) ?
    Ti1 Ni1 Ti2 27_544 154_565 125.12(2) ?
    Ti1 Ni1 Ti2 76_445 126_655 125.12(2) ?
    Ti1 Ni1 Ti2 50_454 126_655 125.12(2) ?
    Ti1 Ni1 Ti2 27_544 126_655 70.38(3) ?
    Ti2 Ni1 Ti2 154_565 126_655 68.57(5) ?
    Ti1 Ni1 Ti2 76_445 170_556 70.38(3) ?
    Ti1 Ni1 Ti2 50_454 170_556 125.12(2) ?
    Ti1 Ni1 Ti2 27_544 170_556 125.12(2) ?
    Ti2 Ni1 Ti2 154_565 170_556 68.57(5) ?
    Ti2 Ni1 Ti2 126_655 170_556 68.57(5) ?
    Ti1 Ni1 Ni1 76_445 50_454 55.837(19) ?
    Ti1 Ni1 Ni1 50_454 50_454 104.31(2) ?
    Ti1 Ni1 Ni1 27_544 50_454 55.837(19) ?
    Ti2 Ni1 Ni1 154_565 50_454 174.69(3) ?
    Ti2 Ni1 Ni1 126_655 50_454 115.62(3) ?
    Ti2 Ni1 Ni1 170_556 50_454 115.62(3) ?
    Ti1 Ni1 Ni1 76_445 76_445 104.31(2) ?
    Ti1 Ni1 Ni1 50_454 76_445 55.837(19) ?
    Ti1 Ni1 Ni1 27_544 76_445 55.837(19) ?
    Ti2 Ni1 Ni1 154_565 76_445 115.62(3) ?
    Ti2 Ni1 Ni1 126_655 76_445 115.62(3) ?
    Ti2 Ni1 Ni1 170_556 76_445 174.69(3) ?
    Ni1 Ni1 Ni1 50_454 76_445 60.0 ?
    Ti1 Ni1 Ni1 76_445 27_544 55.837(19) ?
    Ti1 Ni1 Ni1 50_454 27_544 55.837(19) ?
    Ti1 Ni1 Ni1 27_544 27_544 104.31(2) ?
    Ti2 Ni1 Ni1 154_565 27_544 115.62(3) ?
    Ti2 Ni1 Ni1 126_655 27_544 174.69(3) ?
    Ti2 Ni1 Ni1 170_556 27_544 115.62(3) ?
    Ni1 Ni1 Ni1 50_454 27_544 60.0 ?
    Ni1 Ni1 Ni1 76_445 27_544 60.0 ?
    Ti1 Ni1 Ti2 76_445 9 65.185(5) ?
    Ti1 Ni1 Ti2 50_454 9 166.08(5) ?
    Ti1 Ni1 Ti2 27_544 9 65.185(5) ?
    Ti2 Ni1 Ti2 154_565 9 123.55(5) ?
    Ti2 Ni1 Ti2 126_655 9 65.437(12) ?
    Ti2 Ni1 Ti2 170_556 9 65.437(12) ?
    Ni1 Ni1 Ti2 50_454 9 61.76(2) ?
    Ni1 Ni1 Ti2 76_445 9 112.73(2) ?
    Ni1 Ni1 Ti2 27_544 9 112.73(2) ?
    Ti1 Ni1 Ti2 76_445 5 65.185(5) ?
    Ti1 Ni1 Ti2 50_454 5 65.185(5) ?
    Ti1 Ni1 Ti2 27_544 5 166.08(5) ?
    Ti2 Ni1 Ti2 154_565 5 65.437(12) ?
    Ti2 Ni1 Ti2 126_655 5 123.55(5) ?
    Ti2 Ni1 Ti2 170_556 5 65.437(12) ?
    Ni1 Ni1 Ti2 50_454 5 112.73(2) ?
    Ni1 Ni1 Ti2 76_445 5 112.73(2) ?
    Ni1 Ni1 Ti2 27_544 5 61.76(2) ?
    Ti2 Ni1 Ti2 9 5 118.526(10) ?
    Ti1 Ni1 Ti2 76_445 . 166.08(5) ?
    Ti1 Ni1 Ti2 50_454 . 65.185(5) ?
    Ti1 Ni1 Ti2 27_544 . 65.185(5) ?
    Ti2 Ni1 Ti2 154_565 . 65.437(12) ?
    Ti2 Ni1 Ti2 126_655 . 65.437(12) ?
    Ti2 Ni1 Ti2 170_556 . 123.55(5) ?
    Ni1 Ni1 Ti2 50_454 . 112.73(2) ?
    Ni1 Ni1 Ti2 76_445 . 61.76(2) ?
    Ni1 Ni1 Ti2 27_544 . 112.73(2) ?
    Ti2 Ni1 Ti2 9 . 118.525(10) ?
    Ti2 Ni1 Ti2 5 . 118.525(10) ?
    C1 Ti2 C1 52_455 25_544 142.70(6) ?
    C1 Ti2 Ni1 52_455 147_565 88.304(12) ?
    C1 Ti2 Ni1 25_544 147_565 88.304(12) ?
    C1 Ti2 Ni1 52_455 98_656 88.304(12) ?
    C1 Ti2 Ni1 25_544 98_656 88.304(12) ?
    Ni1 Ti2 Ni1 147_565 98_656 169.38(6) ?
    C1 Ti2 Ni1 52_455 76_445 136.89(5) ?
    C1 Ti2 Ni1 25_544 76_445 80.41(3) ?
    Ni1 Ti2 Ni1 147_565 76_445 94.68(3) ?
    Ni1 Ti2 Ni1 98_656 76_445 94.68(3) ?
    C1 Ti2 Ni1 52_455 . 80.41(3) ?
    C1 Ti2 Ni1 25_544 . 136.89(5) ?
    Ni1 Ti2 Ni1 147_565 . 94.68(3) ?
    Ni1 Ti2 Ni1 98_656 . 94.68(3) ?
    Ni1 Ti2 Ni1 76_445 . 56.48(5) ?
    C1 Ti2 Ti1 52_455 27_544 103.550(18) ?
    C1 Ti2 Ti1 25_544 27_544 103.550(18) ?
    Ni1 Ti2 Ti1 147_565 27_544 138.19(4) ?
    Ni1 Ti2 Ti1 98_656 27_544 52.426(19) ?
    Ni1 Ti2 Ti1 76_445 27_544 49.79(2) ?
    Ni1 Ti2 Ti1 . 27_544 49.79(2) ?
    C1 Ti2 Ti1 52_455 50_454 103.550(18) ?
    C1 Ti2 Ti1 25_544 50_454 103.550(18) ?
    Ni1 Ti2 Ti1 147_565 50_454 52.426(19) ?
    Ni1 Ti2 Ti1 98_656 50_454 138.19(4) ?
    Ni1 Ti2 Ti1 76_445 50_454 49.79(2) ?
    Ni1 Ti2 Ti1 . 50_454 49.79(2) ?
    Ti1 Ti2 Ti1 27_544 50_454 85.77(3) ?
    C1 Ti2 Ti2 52_455 82_545 45.58(2) ?
    C1 Ti2 Ti2 25_544 82_545 104.34(3) ?
    Ni1 Ti2 Ti2 147_565 82_545 115.62(3) ?
    Ni1 Ti2 Ti2 98_656 82_545 55.72(2) ?
    Ni1 Ti2 Ti2 76_445 82_545 149.263(5) ?
    Ni1 Ti2 Ti2 . 82_545 112.73(2) ?
    Ti1 Ti2 Ti2 27_544 82_545 100.245(14) ?
    Ti1 Ti2 Ti2 50_454 82_545 149.135(4) ?
    C1 Ti2 Ti2 52_455 6 45.58(2) ?
    C1 Ti2 Ti2 25_544 6 104.34(3) ?
    Ni1 Ti2 Ti2 147_565 6 55.72(2) ?
    Ni1 Ti2 Ti2 98_656 6 115.62(3) ?
    Ni1 Ti2 Ti2 76_445 6 149.263(5) ?
    Ni1 Ti2 Ti2 . 6 112.73(2) ?
    Ti1 Ti2 Ti2 27_544 6 149.135(4) ?
    Ti1 Ti2 Ti2 50_454 6 100.245(14) ?
    Ti2 Ti2 Ti2 82_545 6 60.0 ?
    C1 Ti2 Ti2 52_455 77_545 104.34(3) ?
    C1 Ti2 Ti2 25_544 77_545 45.58(2) ?
    Ni1 Ti2 Ti2 147_565 77_545 115.62(3) ?
    Ni1 Ti2 Ti2 98_656 77_545 55.72(2) ?
    Ni1 Ti2 Ti2 76_445 77_545 112.73(2) ?
    Ni1 Ti2 Ti2 . 77_545 149.262(5) ?
    Ti1 Ti2 Ti2 27_544 77_545 100.245(14) ?
    Ti1 Ti2 Ti2 50_454 77_545 149.135(4) ?
    Ti2 Ti2 Ti2 82_545 77_545 60.0 ?
    Ti2 Ti2 Ti2 6 77_545 90.0010(10)
                                   ?
    C1 Ti2 Ti2 52_455 57_554 104.34(3) ?
    C1 Ti2 Ti2 25_544 57_554 45.58(2) ?
    Ni1 Ti2 Ti2 147_565 57_554 55.72(2) ?
    Ni1 Ti2 Ti2 98_656 57_554 115.62(3) ?
    Ni1 Ti2 Ti2 76_445 57_554 112.73(2) ?
    Ni1 Ti2 Ti2 . 57_554 149.262(5) ?
    Ti1 Ti2 Ti2 27_544 57_554 149.135(3) ?
    Ti1 Ti2 Ti2 50_454 57_554 100.245(14) ?
    Ti2 Ti2 Ti2 82_545 57_554 90.0 ?
    Ti2 Ti2 Ti2 6 57_554 60.0 ?
    Ti2 Ti2 Ti2 77_545 57_554 60.0 ?
    Ti2 C1 Ti2 177_556 25 91.17(4) ?
    Ti2 C1 Ti2 177_556 121_655 88.83(4) ?
    Ti2 C1 Ti2 25 121_655 180.0 ?
    Ti2 C1 Ti2 177_556 53 91.17(4) ?
    Ti2 C1 Ti2 25 53 88.83(4) ?
    Ti2 C1 Ti2 121_655 53 91.17(4) ?
    Ti2 C1 Ti2 177_556 149_565 88.83(4) ?
    Ti2 C1 Ti2 25 149_565 91.17(4) ?
    Ti2 C1 Ti2 121_655 149_565 88.83(4) ?
    Ti2 C1 Ti2 53 149_565 180.0 ?
    Ti2 C1 Ti2 177_556 81 180.0 ?
    Ti2 C1 Ti2 25 81 88.83(4) ?
    Ti2 C1 Ti2 121_655 81 91.17(4) ?
    Ti2 C1 Ti2 53 81 88.83(4) ?
    Ti2 C1 Ti2 149_565 81 91.17(4) ?
_shelx_space_group_comment
;
The symmetry employed for this shelxl refinement is uniquely defined
by the following loop, which should always be used as a source of
symmetry information in preference to the above space-group names.
They are only intended as comments.
;
_shelx_estimated_absorpt_T_min     ?
_shelx_estimated_absorpt_T_max     ?
_shelx_hkl_file
;
  -1  -1  -1  238.28   16.90
  -1  -1  -1  220.58   15.30
  -1  -1  -1  247.88   14.80
  -1  -1  -1  239.78   13.00
  -1  -1   1  210.78   18.90
  -1  -1   1  234.68   13.40
  -1  -1   1  242.08   15.40
  -1  -1   1  227.38   20.00
  -1  -1   1  208.48   15.90
  -1  -1   1  231.28   12.10
  -1   1  -1  235.88   13.70
  -1   1  -1  258.77   13.80
  -1   1  -1  213.58   13.90
  -1   1  -1  235.28   17.00
  -1   1  -1  236.48   15.70
  -1   1  -1  228.28   13.80
  -1   1   1  240.28   13.30
  -1   1   1  230.98   19.40
  -1   1   1  243.28   15.00
  -1   1   1  247.38   21.40
  -1   1   1  249.38   13.60
   1  -1  -1  247.58   16.50
   1  -1  -1  252.27   13.40
   1  -1  -1  244.58   19.50
   1  -1  -1  235.58   13.60
   1  -1  -1  241.18   13.10
   1  -1   1  223.78   22.10
   1  -1   1  247.98   13.70
   1  -1   1  250.07   13.60
   1  -1   1  237.48   14.40
   1  -1   1  235.28   16.70
   1  -1   1  228.78   15.60
   1  -1   1  244.88   14.00
   1   1  -1  237.68   19.20
   1   1  -1  238.58   12.00
   1   1  -1  246.68   13.50
   1   1  -1  225.18   15.30
   1   1  -1  213.48   19.80
   1   1  -1  213.88   15.40
   1   1  -1  269.17   21.20
   1   1  -1  226.28   12.30
   1   1  -1  238.18   12.80
   1   1   1  199.78   16.40
   1   1   1  217.58   14.90
   1   1   1  238.48   13.10
   1   1   1  226.08   14.60
   1   1   1  245.78   13.30
  -2   0   0    1.80    4.60
  -2   0   0    1.50    7.00
  -2   0   0   15.90    6.50
  -2   0   0    1.00    2.20
  -2   0   0  -12.30    6.40
  -2   0   0    0.30    6.40
   0  -2   0    7.40    7.60
   0  -2   0    1.70    2.30
   0  -2   0   -0.20    3.90
   0  -2   0   -2.30    5.40
   0  -2   0   -4.30    4.50
   0  -2   0    3.90    3.60
   0   0  -2    4.40    7.80
   0   0  -2    0.80    2.70
   0   0  -2   -1.80    2.60
   0   0  -2    0.10    9.50
   0   0  -2   -0.40    3.90
   0   0  -2   -3.10    2.20
   0   0   2   -1.40    5.60
   0   0   2    1.50    2.70
   0   0   2   -0.80    8.20
   0   0   2   -0.80    3.90
   0   0   2    4.70    2.60
   0   2   0   -6.80    8.20
   0   2   0   -5.40    2.40
   0   2   0    0.20    3.70
   0   2   0    3.20    5.50
   0   2   0    2.80    4.40
   0   2   0    0.90    4.10
   2   0   0    7.60    5.10
   2   0   0   -4.60    7.10
   2   0   0    7.80    6.20
   2   0   0    3.50    2.20
   2   0   0    8.80    7.30
   2   0   0    9.40    7.80
   2   0   0    2.40    1.80
   2   0   0    1.00    2.00
  -2  -2   0   70.19   12.40
  -2  -2   0   47.70    6.30
  -2  -2   0   66.59   10.70
  -2  -2   0   74.49   16.00
  -2  -2   0   48.60    9.50
  -2  -2   0   62.09    8.00
  -2  -2   0   54.39    5.80
  -2   0  -2   82.99   24.00
  -2   0  -2   58.19    5.50
  -2   0  -2   60.99    7.70
  -2   0  -2   57.09   10.60
  -2   0  -2   65.39   10.00
  -2   0  -2   59.89    7.70
  -2   0   2   58.39    7.80
  -2   0   2   50.99    9.30
  -2   0   2   44.60    5.80
  -2   0   2   60.79   15.60
  -2   0   2   40.20    8.10
  -2   0   2   69.59   16.00
  -2   0   2   61.89   18.80
  -2   2   0   56.79    8.80
  -2   2   0   41.40    9.60
  -2   2   0   44.40   14.30
  -2   2   0   48.20    6.80
  -2   2   0   42.60   14.10
  -2   2   0   62.39    9.50
  -2   2   0   45.90    8.00
   0  -2  -2   37.90   11.80
   0  -2  -2   62.39    7.70
   0  -2  -2   61.89   12.10
   0  -2  -2   69.19   10.30
   0  -2  -2   73.19    8.20
   0  -2   2   54.59   15.90
   0  -2   2   55.89    6.10
   0  -2   2   56.39    8.10
   0  -2   2   48.10    8.80
   0  -2   2   99.49   19.30
   0  -2   2   65.99   10.40
   0  -2   2   63.29    8.20
   0   2  -2   55.29   17.90
   0   2  -2   54.89    6.60
   0   2  -2   52.49    7.50
   0   2  -2   38.70    8.20
   0   2  -2   76.29   12.50
   0   2  -2   60.39    8.20
   0   2   2   61.29    7.20
   0   2   2   52.89   12.10
   0   2   2   53.59    5.40
   0   2   2   54.99    8.90
   0   2   2   51.09    7.20
   2  -2   0   53.49   15.90
   2  -2   0   58.19    8.60
   2  -2   0   51.79    9.30
   2  -2   0   57.99   14.50
   2  -2   0   51.89    7.40
   2  -2   0   55.89   16.80
   2  -2   0   63.19    9.80
   2  -2   0   51.49    9.10
   2   0  -2   54.09    6.00
   2   0  -2   56.69   15.40
   2   0  -2   65.09    9.90
   2   0  -2   68.79   17.00
   2   0  -2   68.09   16.30
   2   0  -2   52.69   18.60
   2   0  -2   49.20    6.30
   2   0  -2   51.39    4.40
   2   0   2   46.40   12.30
   2   0   2   47.90    5.40
   2   0   2   40.40    9.60
   2   0   2   58.29    7.80
   2   0   2   53.29    9.70
   2   0   2   52.99    7.00
   2   2   0   64.79    8.10
   2   2   0   51.39    6.80
   2   2   0   52.09    8.40
   2   2   0   81.29   12.60
   2   2   0   60.09   15.40
   2   2   0   59.99    8.90
   2   2   0   56.09    6.70
  -2  -2  -2  422.06   32.40
  -2  -2  -2  411.56   28.90
  -2  -2  -2  450.35   27.80
  -2  -2  -2  418.26   24.60
  -2  -2   2  454.45   37.50
  -2  -2   2  475.05   25.70
  -2  -2   2  391.56   29.10
  -2  -2   2  401.16   38.90
  -2  -2   2  389.56   30.40
  -2  -2   2  429.46   21.90
  -2  -2   2  423.76   22.20
  -2   2  -2  418.16   43.20
  -2   2  -2  459.65   26.00
  -2   2  -2  418.16   26.70
  -2   2  -2  423.26   32.80
  -2   2  -2  433.16   30.30
  -2   2  -2  478.65   26.90
  -2   2   2  413.66   31.80
  -2   2   2  440.66   25.20
  -2   2   2  406.66   37.40
  -2   2   2  404.06   20.50
  -2   2   2  427.26   28.00
  -2   2   2  531.05   43.90
  -2   2   2  458.45   25.40
   2  -2  -2  435.06   31.20
   2  -2  -2  451.95   25.10
   2  -2  -2  450.75   38.70
   2  -2  -2  475.25   26.00
   2  -2  -2  439.96   24.70
   2  -2   2  420.26   42.70
   2  -2   2  431.16   25.70
   2  -2   2  449.86   25.80
   2  -2   2  465.35   28.10
   2  -2   2  440.06   31.60
   2  -2   2  423.36   30.10
   2  -2   2  461.95   26.90
   2   2  -2  395.26   36.60
   2   2  -2  446.86   22.50
   2   2  -2  444.66   25.50
   2   2  -2  409.96   39.20
   2   2  -2  435.86   29.00
   2   2  -2  445.16   41.90
   2   2  -2  423.56   23.30
   2   2   2  418.46   32.10
   2   2   2  426.96   25.80
   2   2   2  386.76   28.50
   2   2   2  438.26   24.80
   2   2   2  474.35   28.60
   2   2   2  451.45   25.00
  -3  -1  -1   30.40   10.10
  -3  -1  -1   29.00   11.40
  -3  -1  -1   46.60    6.70
  -3  -1  -1   17.10    9.80
  -3  -1  -1   31.40    6.80
  -3  -1  -1   25.40    4.70
  -3  -1   1   32.70    5.60
  -3  -1   1   36.60   12.90
  -3  -1   1   27.50   10.10
  -3  -1   1   34.30   15.10
  -3  -1   1   34.00   13.90
  -3   1  -1   28.00    6.80
  -3   1  -1   28.60   12.10
  -3   1  -1   25.90    6.10
  -3   1  -1   40.10   13.80
  -3   1  -1   40.60    9.40
  -3   1  -1   29.50    7.50
  -3   1  -1   35.00    6.70
  -3   1   1   42.00   12.20
  -3   1   1   34.70    7.40
  -3   1   1   26.80   15.20
  -3   1   1   22.90    4.40
  -3   1   1   39.30   11.60
  -3   1   1   17.90   16.50
  -3   1   1   29.90   15.60
  -1  -3  -1   52.19   15.30
  -1  -3  -1   23.40    6.30
  -1  -3  -1   32.90    7.90
  -1  -3  -1   30.90    9.80
  -1  -3  -1   23.20    6.20
  -1  -3   1   20.10   14.70
  -1  -3   1   35.50    5.90
  -1  -3   1   30.60    7.50
  -1  -3   1   50.19   16.30
  -1  -3   1   35.30    8.50
  -1  -3   1   34.90    6.80
  -1  -1  -3   23.70    7.00
  -1  -1  -3   27.00    5.50
  -1  -1  -3   28.90    8.70
  -1  -1  -3   29.00    6.20
  -1  -1   3   33.40   13.60
  -1  -1   3   31.00    6.40
  -1  -1   3   41.70    7.50
  -1  -1   3   27.70    7.10
  -1  -1   3    9.50   15.90
  -1  -1   3   28.10   15.70
  -1  -1   3   38.30    8.70
  -1  -1   3   27.60    5.10
  -1   1  -3   13.40   16.30
  -1   1  -3   27.90    6.00
  -1   1  -3    8.20    5.70
  -1   1  -3   30.20   14.30
  -1   1  -3   26.10   10.40
  -1   1  -3   25.70    6.50
  -1   1   3   30.60    5.10
  -1   1   3   19.40    4.20
  -1   1   3   48.50   19.40
  -1   1   3   26.60    7.20
  -1   1   3   29.60    5.50
  -1   3  -1  -13.70   16.60
  -1   3  -1   23.50    6.50
  -1   3  -1   20.30    7.50
  -1   3  -1   25.50    8.20
  -1   3  -1   31.60   10.80
  -1   3  -1   16.10    7.70
  -1   3   1   36.00   14.80
  -1   3   1   21.30    5.80
  -1   3   1    9.20   11.90
  -1   3   1   24.30    6.30
  -1   3   1   29.70    5.90
  -1   3   1   23.40    8.70
  -1   3   1   21.50    7.40
   1  -3  -1   48.20   16.20
   1  -3  -1   18.80    5.40
   1  -3  -1   25.10    9.00
   1  -3  -1   28.10   13.90
   1  -3  -1   31.80    9.20
   1  -3  -1   32.90    7.90
   1  -3   1    8.80   15.40
   1  -3   1   20.50    5.80
   1  -3   1   19.20    6.60
   1  -3   1   18.90    8.00
   1  -3   1   18.50   11.40
   1  -3   1   19.90   12.20
   1  -3   1   28.60   10.10
   1  -3   1   27.00    8.70
   1  -1  -3   40.30   11.20
   1  -1  -3   21.90    4.60
   1  -1  -3   30.70   15.60
   1  -1  -3   30.80    5.00
   1  -1  -3   33.40    4.00
   1  -1  -3  -12.60   18.60
   1  -1  -3   34.90    8.20
   1  -1  -3   34.00    5.90
   1  -1   3   15.30   15.30
   1  -1   3   26.20    6.20
   1  -1   3   31.30    8.10
   1  -1   3   31.10   11.90
   1  -1   3   34.10   10.50
   1  -1   3   21.00    6.10
   1   1  -3   26.50   13.90
   1   1  -3   29.30    6.80
   1   1  -3   23.40    7.30
   1   1  -3    6.90   19.60
   1   1  -3   32.40    9.10
   1   1  -3   24.80    5.40
   1   1   3   38.90   12.40
   1   1   3   29.10   16.10
   1   1   3   25.60    7.00
   1   1   3   20.70    5.20
   1   1   3   17.90   13.50
   1   1   3   13.40    7.50
   1   1   3   27.20    6.50
   1   3  -1    6.30   16.50
   1   3  -1   33.70    5.90
   1   3  -1   38.40    8.20
   1   3  -1   32.10   16.80
   1   3  -1   21.40    7.90
   1   3  -1   29.30    8.20
   1   3   1   49.10   14.50
   1   3   1   23.20    6.10
   1   3   1   32.50    8.70
   1   3   1   42.70    9.10
   1   3   1   35.40   12.80
   1   3   1   17.70    8.40
   1   3   1   27.70    7.10
   3  -1  -1   30.10    9.50
   3  -1  -1   19.00    5.90
   3  -1  -1   38.50   16.20
   3  -1  -1   15.50   10.20
   3  -1  -1   26.00    4.40
   3  -1  -1   13.70   12.30
   3  -1  -1   27.40   17.50
   3  -1  -1   50.49   18.70
   3  -1  -1   26.00    5.20
   3  -1  -1   25.40    4.80
   3  -1   1   28.40   14.60
   3  -1   1   42.30    7.90
   3  -1   1   21.30    5.80
   3  -1   1   42.70    7.40
   3  -1   1   30.80   13.80
   3  -1   1   37.60    9.10
   3  -1   1   19.60    6.70
   3  -1   1   37.80    7.20
   3   1  -1   23.40    7.90
   3   1  -1   30.00    5.10
   3   1  -1   43.90   14.10
   3   1  -1   42.10   13.50
   3   1  -1   35.40   17.30
   3   1  -1   11.00   12.10
   3   1  -1   -2.00   15.40
   3   1   1   34.60   10.20
   3   1   1   27.60   11.80
   3   1   1   45.20   12.90
   3   1   1   16.00    5.00
   3   1   1   49.10   13.70
   3   1   1   28.40    6.70
   3   1   1   29.40    5.10
  -3  -3  -1  103.69   17.90
  -3  -3  -1  157.38   12.40
  -3  -3  -1  136.19   21.00
  -3  -3  -1  184.18   17.90
  -3  -3  -1  144.99   12.50
  -3  -3   1  163.48   23.10
  -3  -3   1  158.98   13.60
  -3  -3   1  133.99   22.20
  -3  -3   1  141.89   30.90
  -3  -3   1  168.08   21.70
  -3  -3   1  158.88   11.70
  -3  -3   1  147.89   10.60
  -3  -1  -3  134.49   10.20
  -3  -1  -3  139.89   18.60
  -3  -1  -3  160.18   14.20
  -3  -1  -3  161.58   19.50
  -3  -1  -3  158.58   13.70
  -3  -1   3  188.98   24.60
  -3  -1   3  164.88   19.40
  -3  -1   3  153.28   30.10
  -3   1  -3  126.99   26.30
  -3   1  -3  178.18   13.00
  -3   1  -3  166.78   15.70
  -3   1  -3  179.38   25.50
  -3   1  -3  137.99   18.30
  -3   1  -3  150.28   14.30
  -3   1   3  148.49   17.70
  -3   1   3  143.99   13.70
  -3   1   3  186.18   26.60
  -3   1   3  172.38   37.20
  -3   3  -1  173.28   35.90
  -3   3  -1  147.99   17.40
  -3   3  -1  133.19   18.00
  -3   3  -1  196.28   31.30
  -3   3  -1  160.48   20.00
  -3   3  -1  197.78   18.00
  -3   3   1  179.68   38.80
  -3   3   1  136.79   16.00
  -3   3   1  169.78   38.50
  -3   3   1  154.98   12.50
  -3   3   1  162.18   29.40
  -3   3   1  170.98   17.60
  -3   3   1  158.68   16.50
  -1  -3  -3  158.28   25.80
  -1  -3  -3  149.69   15.40
  -1  -3  -3  160.48   21.50
  -1  -3  -3  178.98   19.10
  -1  -3  -3  181.88   20.60
  -1  -3   3  210.38   36.70
  -1  -3   3  139.29   10.40
  -1  -3   3  153.08   15.70
  -1  -3   3  165.58   30.90
  -1  -3   3  140.29   13.70
  -1   3  -3  160.48   35.80
  -1   3  -3  146.39   14.60
  -1   3  -3  155.18   16.00
  -1   3  -3  175.48   17.90
  -1   3  -3  144.09   18.30
  -1   3  -3  123.59   20.80
  -1   3   3  166.68   24.90
  -1   3   3  177.28   14.40
  -1   3   3  173.88   28.30
  -1   3   3  148.19    9.70
  -1   3   3  166.18   18.40
   1  -3  -3  216.98   36.80
   1  -3  -3  150.98   14.30
   1  -3  -3  104.79   22.60
   1  -3  -3  152.98   18.20
   1  -3  -3  149.99   15.00
   1  -3   3  219.58   39.80
   1  -3   3  131.09   13.40
   1  -3   3  159.78   15.80
   1  -3   3  117.89   21.20
   1  -3   3  131.49   15.80
   1   3  -3  124.29   29.70
   1   3  -3  151.08   11.30
   1   3  -3  149.99   18.80
   1   3  -3  166.38   33.50
   1   3  -3  182.38   31.00
   1   3  -3  156.38   23.40
   1   3  -3  143.29   14.40
   1   3   3  243.78   40.20
   1   3   3  152.58   14.90
   1   3   3  135.29   12.40
   1   3   3  137.39   14.70
   3  -3  -1  167.08   28.20
   3  -3  -1  143.69   16.50
   3  -3  -1  153.38   19.70
   3  -3  -1  151.18   29.40
   3  -3  -1  139.79   13.50
   3  -3  -1  155.98   16.20
   3  -3  -1  123.59   25.90
   3  -3  -1  146.59   17.80
   3  -3  -1  147.29   17.30
   3  -3   1  155.98   16.50
   3  -3   1  145.19   19.80
   3  -3   1  167.98   19.50
   3  -1  -3  130.99   17.20
   3  -1  -3  145.59   12.90
   3  -1  -3  179.98   34.30
   3  -1  -3  151.08   19.50
   3  -1  -3  152.48   26.70
   3  -1  -3  124.09   31.30
   3  -1  -3  157.08   13.80
   3  -1  -3  134.09   11.40
   3  -1   3  144.69   27.90
   3  -1   3  136.39   12.60
   3  -1   3  213.58   21.30
   3  -1   3  159.88   15.70
   3   1  -3  152.48   19.40
   3   1  -3  154.58   10.90
   3   1  -3  140.39   14.70
   3   1  -3  183.98   31.00
   3   1  -3  149.29   19.30
   3   1  -3  170.28   33.60
   3   1  -3  121.99   25.80
   3   1  -3  103.79   31.80
   3   1  -3  163.68   13.50
   3   1  -3  150.58    9.60
   3   1   3  187.38   27.20
   3   1   3  175.78   33.60
   3   1   3  167.68   20.90
   3   1   3  173.48   15.90
   3   1   3  151.58   18.50
   3   1   3  165.38   14.50
   3   3  -1  166.68   27.60
   3   3  -1  167.88   14.20
   3   3  -1  146.79   13.70
   3   3  -1  110.99   18.70
   3   3  -1  149.59   29.20
   3   3  -1  158.68   16.40
   3   3  -1  150.68   13.20
   3   3   1  161.68   24.90
   3   3   1  114.69   14.20
   3   3   1  153.68   14.60
   3   3   1  174.68   22.90
   3   3   1  134.99   26.40
   3   3   1  130.39   17.40
   3   3   1  139.19   15.00
  -3  -3  -3 8094.29  370.06
  -3  -3  -3 6900.21  357.36
  -3  -3  -3 7809.02  363.86
  -3  -3  -3 8068.79  362.66
  -3  -3  -3 7985.60  357.76
  -3  -3   3 7800.12  371.86
  -3  -3   3 7791.32  358.96
  -3  -3   3 7910.91  378.46
  -3  -3   3 7691.03  352.96
  -3  -3   3 7790.92  353.16
  -3   3  -3 7676.43  386.86
  -3   3  -3 7528.15  362.76
  -3   3  -3 7686.83  360.86
  -3   3  -3 7390.86  368.96
  -3   3  -3 7759.32  365.26
  -3   3  -3 8158.38  361.06
  -3   3   3 7536.55  366.96
  -3   3   3 7883.01  358.76
  -3   3   3 7485.75  377.86
  -3   3   3 7202.88  360.16
  -3   3   3 8121.19  385.76
  -3   3   3 7525.35  356.76
  -3   3   3 7635.84  357.96
   3  -3  -3 8027.10  367.76
   3  -3  -3 7665.63  376.76
   3  -3  -3 7491.15  359.66
   3  -3  -3 7864.61  358.06
   3  -3   3 7812.02  385.56
   3  -3   3 7771.02  359.76
   3  -3   3 7892.31  359.46
   3  -3   3 7796.62  362.46
   3  -3   3 7358.56  372.96
   3  -3   3 7779.22  365.56
   3  -3   3 7953.10  360.96
   3   3  -3 7561.74  373.56
   3   3  -3 8103.39  354.26
   3   3  -3 7850.71  359.36
   3   3  -3 7608.84  378.86
   3   3  -3 7712.43  360.56
   3   3  -3 8048.89  382.76
   3   3  -3 7957.00  358.36
   3   3  -3 7559.94  356.46
   3   3   3 7940.31  370.96
   3   3   3 8050.79  359.76
   3   3   3 7666.93  363.16
   3   3   3 8095.09  358.46
   3   3   3 7742.53  363.06
   3   3   3 7929.81  358.16
  -4   0   0  641.04   39.60
  -4   0   0  604.84   47.30
  -4   0   0  634.84   41.80
  -4   0   0  657.83   34.40
  -4   0   0  591.54   50.19
  -4   0   0  617.44   43.40
   0  -4   0  660.33   52.39
   0  -4   0  628.44   35.00
   0  -4   0  666.53   38.80
   0  -4   0  649.43   41.30
   0  -4   0  616.14   39.40
   0  -4   0  614.44   36.90
   0   0  -4  635.84   50.39
   0   0  -4  660.93   35.90
   0   0  -4  604.94   34.60
   0   0  -4  580.14   52.89
   0   0  -4  649.43   50.89
   0   0  -4  642.94   34.60
   0   0   4  645.34   50.99
   0   0   4  680.43   32.50
   0   0   4  639.54   35.50
   0   0   4  648.04   52.29
   0   0   4  659.03   39.20
   0   0   4  646.74   34.40
   0   4   0  613.84   52.89
   0   4   0  642.14   37.50
   0   4   0  637.54   39.90
   0   4   0  586.14   41.40
   0   4   0  585.84   39.90
   0   4   0  654.83   38.20
   4   0   0  638.64   40.20
   4   0   0  674.13   47.30
   4   0   0  671.93   44.10
   4   0   0  633.24   34.10
   4   0   0  706.93   48.20
   4   0   0  647.24   51.09
   4   0   0  597.34   46.40
   4   0   0  635.54   32.20
   4   0   0  653.03   32.10
  -4   0  -2    2.80    4.20
  -4   0  -2    1.40    6.50
  -4   0  -2   -2.80   21.30
  -4   0  -2    3.80    7.40
  -4   0  -2    9.00    5.50
  -4   0   2    2.30   19.10
  -4   0   2    4.60   11.70
  -4   0   2   -0.50   16.10
  -4   0   2   -7.80   19.10
  -4   0   2   11.30   22.30
  -2  -4   0    1.30   14.00
  -2  -4   0   -2.30    6.60
  -2  -4   0  -10.60    6.20
  -2  -4   0    4.80   15.60
  -2  -4   0    4.40   10.20
  -2  -4   0    0.80    6.10
  -2   4   0   -1.50   22.60
  -2   4   0   -3.00    7.20
  -2   4   0  -23.20   15.20
  -2   4   0    6.00    7.80
  -2   4   0    0.40   10.20
  -2   4   0  -15.60   10.10
   0  -2  -4   -8.70   19.60
   0  -2  -4   -4.30    5.50
   0  -2  -4  -15.80   14.30
   0  -2  -4    8.50    6.00
   0  -2  -4    4.50    4.20
   0  -2  -4    0.30    9.20
   0  -2  -4  -11.30    6.70
   0  -2   4   -5.00   16.60
   0  -2   4   -2.10    3.80
   0  -2   4   -0.60    7.50
   0  -2   4    5.00    9.10
   0  -2   4   -1.80   16.60
   0  -2   4    2.80   10.80
   0  -2   4   -0.40    6.20
   0   2  -4  -14.20   22.50
   0   2  -4   14.50    9.30
   0   2  -4   53.19   25.10
   0   2  -4    4.70   11.80
   0   2  -4    2.90    6.60
   0   2   4    2.20    9.90
   0   2   4   -7.20    5.10
   0   2   4    3.40    4.10
   0   2   4   43.50   23.70
   0   2   4    8.90   10.10
   0   2   4   18.60    7.10
   2  -4   0  -13.80   20.40
   2  -4   0    2.70    7.60
   2  -4   0   -8.80    9.60
   2  -4   0    6.40    7.70
   2  -4   0   -0.90    9.30
   2  -4   0   -3.90   17.60
   2  -4   0    2.40   11.80
   2   4   0   -3.40   17.70
   2   4   0   -0.90    5.90
   2   4   0   14.80    8.20
   2   4   0    9.70   17.90
   2   4   0    1.90    9.50
   2   4   0   11.50    8.00
   4   0  -2   -4.20    5.30
   4   0  -2  -14.50   17.20
   4   0  -2    0.00   14.30
   4   0  -2    6.50    4.20
   4   0  -2   -0.20   36.10
   4   0  -2  -20.80   20.10
   4   0  -2   50.29   26.20
   4   0   2    8.90   16.70
   4   0   2    3.10    3.10
   4   0   2    0.70   14.20
   4   0   2   17.20   15.20
   4   0   2    1.90    8.70
   4   0   2    8.40    8.00
   4   0   2   -8.50    5.60
  -4  -2   0    7.80    9.20
  -4  -2   0    4.70    3.80
  -4  -2   0   -9.70   11.30
  -4  -2   0   -7.60   20.00
  -4  -2   0   14.40   13.10
  -4   2   0  -18.00   17.20
  -4   2   0   -2.30    7.60
  -4   2   0   10.70    5.30
  -4   2   0    7.20   17.50
  -4   2   0   -0.40    6.70
  -4   2   0    0.30    5.90
  -2   0  -4   11.20   20.10
  -2   0  -4    8.90    5.50
  -2   0  -4    5.00    6.70
  -2   0  -4   -1.80   11.40
  -2   0  -4   -7.30    6.70
  -2   0   4    3.00   13.60
  -2   0   4   -8.20    3.50
  -2   0   4   -0.80    6.80
  -2   0   4  -11.80   18.90
  -2   0   4    7.60    7.70
  -2   0   4    0.70    4.40
   0  -4  -2   13.20   26.90
   0  -4  -2   -2.20    7.90
   0  -4  -2    4.40   10.00
   0  -4  -2    9.00   13.90
   0  -4  -2   18.00   11.20
   0  -4  -2   -9.10    7.10
   0  -4   2  -24.70   23.50
   0  -4   2    3.30    4.90
   0  -4   2   -7.20    7.70
   0  -4   2    4.30   17.70
   0  -4   2    6.30    9.50
   0  -4   2  -16.10    8.70
   0   4  -2    4.20   21.30
   0   4  -2    4.40    6.00
   0   4  -2    0.00    9.40
   0   4  -2   -1.00    9.20
   0   4  -2   -3.20   18.90
   0   4  -2   -8.80   11.40
   0   4   2   -0.60   11.90
   0   4   2    1.00    6.90
   0   4   2    1.90   13.00
   0   4   2   14.00    9.00
   2   0  -4   -1.70    3.00
   2   0  -4   -2.10    6.30
   2   0  -4   -5.20   18.80
   2   0  -4   -7.60    6.60
   2   0  -4    7.40    6.60
   2   0  -4   17.10   26.20
   2   0  -4    1.00    8.70
   2   0  -4    1.20    4.70
   2   0   4   -6.00   18.20
   2   0   4  -10.60    9.30
   2   0   4   -0.60    6.90
   2   0   4    2.50   14.30
   2   0   4   10.20   11.30
   2   0   4   -2.40    6.40
   4  -2   0    3.70   18.10
   4  -2   0    0.30    8.20
   4  -2   0    7.80   19.70
   4  -2   0   -5.20    5.50
   4  -2   0   -1.40   21.20
   4  -2   0  -11.80    8.10
   4  -2   0   -5.90    8.10
   4   2   0   -3.10    9.20
   4   2   0    0.70    3.90
   4   2   0    8.90   13.60
   4   2   0  -12.30   14.70
   4   2   0   14.50   19.90
   4   2   0   -7.40   11.70
   4   2   0    2.20    6.60
   4   2   0   -4.50    4.00
  -4  -2  -2 2104.89  105.89
  -4  -2  -2 2195.38  111.79
  -4  -2  -2 2479.55  116.99
  -4  -2  -2 2100.39  104.79
  -4  -2  -2 2226.18  101.59
  -4  -2   2 2267.47  103.79
  -4  -2   2 2146.69  102.89
  -4  -2   2 2222.48  120.49
  -4  -2   2 2019.50  116.99
  -4   2  -2 2126.89  104.39
  -4   2  -2 2089.29  104.29
  -4   2  -2 1936.81  126.79
  -4   2  -2 2106.39  101.59
  -4   2  -2 2183.78  104.39
  -4   2   2 2185.98  111.79
  -4   2   2 2076.09  104.19
  -4   2   2 2156.68  124.89
  -4   2   2 2151.08   99.39
  -4   2   2 2201.28  107.69
  -4   2   2 1983.70  124.39
  -2  -4  -2 2191.98  116.59
  -2  -4  -2 2261.97  105.59
  -2  -4  -2 2089.29  105.69
  -2  -4  -2 2100.89  115.49
  -2  -4  -2 2086.79  107.89
  -2  -4  -2 2220.58  103.79
  -2  -4   2 2152.68  121.69
  -2  -4   2 2312.77  102.29
  -2  -4   2 2157.38  104.59
  -2  -4   2 2285.97  111.99
  -2  -4   2 2118.39  122.29
  -2  -4   2 2034.10  102.49
  -2  -4   2 2104.19  102.89
  -2  -4   2 2205.18  102.69
  -2  -2  -4 2096.99  105.29
  -2  -2  -4 2165.68  102.49
  -2  -2  -4 2102.39  108.09
  -2  -2  -4 2213.18  103.89
  -2  -2   4 2134.49  120.79
  -2  -2   4 2100.69  104.79
  -2  -2   4 2051.59  105.89
  -2  -2   4 2068.19  122.49
  -2  -2   4 2130.19  121.79
  -2  -2   4 2174.18  102.29
  -2  -2   4 2156.38   99.99
  -2   2  -4 2152.68  129.19
  -2   2  -4 2190.68  103.89
  -2   2  -4 2137.39  106.29
  -2   2  -4 2321.67  110.09
  -2   2  -4 2109.29  112.89
  -2   2  -4 2117.49  110.89
  -2   2  -4 2155.18  104.79
  -2   2   4 1990.10  111.69
  -2   2   4 2186.58  101.79
  -2   2   4 2230.68  120.09
  -2   2   4 2224.38  113.99
  -2   2   4 2207.08  130.59
  -2   2   4 2165.98  104.59
  -2   2   4 2249.07  101.89
  -2   4  -2 2031.90  134.39
  -2   4  -2 2153.78  105.39
  -2   4  -2 2151.08  107.39
  -2   4  -2 2136.59  106.79
  -2   4  -2 2192.18  116.59
  -2   4  -2 2244.58  111.59
  -2   4  -2 2134.19  107.79
  -2   4   2 2119.49  118.59
  -2   4   2 2151.38  104.29
  -2   4   2 2038.40  129.59
  -2   4   2 2192.88  101.39
  -2   4   2 2151.28  107.09
   2  -4  -2 2091.69  117.69
   2  -4  -2 2197.68  104.59
   2  -4  -2 1772.52  108.49
   2  -4  -2 1955.90  116.69
   2  -4  -2 2194.38  107.69
   2  -4   2 2030.70  131.99
   2  -4   2 2276.67  107.09
   2  -4   2 2142.79  108.39
   2  -4   2 2023.20  113.49
   2  -4   2 2125.89  110.29
   2  -4   2 2050.29  106.89
   2  -2  -4 2170.38  111.69
   2  -2  -4 2250.27  101.79
   2  -2  -4 1997.40  118.69
   2  -2  -4 2173.68  127.59
   2  -2  -4 2134.79  105.79
   2  -2  -4 2253.37  102.69
   2  -2   4 2290.47  130.29
   2  -2   4 2085.69  102.49
   2  -2   4 2170.58  104.09
   2  -2   4 2110.59  107.39
   2  -2   4 2186.58  110.89
   2  -2   4 2203.88  104.89
   2   2  -4 2010.00  117.39
   2   2  -4 2108.69  105.09
   2   2  -4 2091.29  106.39
   2   2  -4 2132.19  122.89
   2   2  -4 1890.51  126.59
   2   2  -4 2067.09  107.29
   2   2  -4 2075.99  101.69
   2   2   4 2046.80  114.69
   2   2   4 2124.69  103.89
   2   2   4 2102.59  104.89
   2   2   4 2134.39  103.09
   2   2   4 2102.49  109.09
   2   2   4 2196.58  103.79
   2   4  -2 1967.70  126.89
   2   4  -2 2193.38  101.19
   2   4  -2 1955.40  108.49
   2   4  -2 2087.09  120.69
   2   4  -2 2077.79  106.19
   2   4   2 2009.00  115.79
   2   4   2 2131.19  103.99
   2   4   2 2161.68  108.99
   2   4   2 2090.19  103.69
   4  -2  -2 2096.99  107.49
   4  -2  -2 2124.99  104.99
   4  -2  -2 1941.01  120.59
   4  -2  -2 2053.49   99.69
   4  -2  -2 2116.29  112.89
   4  -2  -2 1930.41  126.49
   4  -2  -2 2168.88  124.09
   4  -2  -2 2145.59  102.49
   4  -2  -2 2203.28  101.99
   4  -2   2 2033.30  124.29
   4  -2   2 2175.98  105.29
   4  -2   2 2198.88  103.49
   4  -2   2 2151.78  105.69
   4  -2   2 2040.80  117.29
   4  -2   2 2063.69  107.89
   4  -2   2 2145.89  104.89
   4   2  -2 1995.50  108.09
   4   2  -2 2131.39  102.89
   4   2  -2 2006.60  122.59
   4   2  -2 2166.88  110.99
   4   2  -2 2090.99  124.79
   4   2  -2 2038.90  113.69
   4   2  -2 2215.88  126.99
   4   2  -2 2105.39   98.49
   4   2  -2 2196.08   98.29
   4   2   2 2071.49  111.59
   4   2   2 2034.30  110.89
   4   2   2 2184.68  104.09
   4   2   2 2065.79  105.69
   4   2   2 2168.98  102.29
  -4  -4   0 5397.46  252.47
  -4  -4   0 5243.08  240.88
  -4  -4   0 4991.80  252.27
  -4  -4   0 5426.16  251.97
  -4  -4   0 5090.59  241.88
  -4  -4   0 5375.46  239.58
  -4   0  -4 5138.59  266.97
  -4   0  -4 5366.76  239.58
  -4   0  -4 5044.50  243.78
  -4   0  -4 5613.04  256.67
  -4   0  -4 5119.89  247.38
  -4   0  -4 5430.46  243.28
  -4   0   4 5124.09  242.38
  -4   0   4 5141.89  247.68
  -4   0   4 4901.71  245.48
  -4   0   4 5165.48  259.57
  -4   0   4 5052.29  270.47
  -4   4   0 5431.56  246.78
  -4   4   0 5244.48  265.57
  -4   4   0 5306.17  242.78
  -4   4   0 5363.36  247.18
  -4   4   0 5324.57  246.08
   0  -4  -4 5422.86  258.97
   0  -4  -4 5315.07  244.08
   0  -4  -4 5247.08  248.68
   0  -4  -4 5424.66  244.48
   0  -4   4 5235.78  274.07
   0  -4   4 5254.67  240.08
   0  -4   4 5174.28  245.58
   0  -4   4 5014.20  248.98
   0  -4   4 5094.49  263.17
   0  -4   4 5341.27  248.78
   0  -4   4 5157.48  243.88
   0   4  -4 4980.50  274.77
   0   4  -4 5013.60  241.28
   0   4  -4 5063.29  245.48
   0   4  -4 5119.09  248.08
   0   4  -4 5239.88  263.47
   0   4  -4 5103.69  251.97
   0   4  -4 5254.37  245.48
   0   4   4 4870.81  256.57
   0   4   4 5361.16  242.98
   0   4   4 5325.57  253.67
   0   4   4 5226.08  239.78
   0   4   4 5335.97  249.28
   0   4   4 5063.09  243.48
   4  -4   0 5105.89  265.27
   4  -4   0 5154.98  246.28
   4  -4   0 5076.99  248.58
   4  -4   0 5075.59  244.48
   4  -4   0 4707.03  265.77
   4  -4   0 5353.96  248.68
   4  -4   0 5302.97  247.18
   4   0  -4 5010.80  240.18
   4   0  -4 4979.70  262.47
   4   0  -4 4977.80  262.97
   4   0  -4 4623.64  262.57
   4   0  -4 5115.79  273.27
   4   0  -4 5170.88  240.48
   4   0  -4 5427.36  238.18
   4   0   4 5334.27  267.37
   4   0   4 5123.49  250.37
   4   0   4 5270.37  245.38
   4   0   4 5066.39  244.88
   4   0   4 5342.77  249.28
   4   0   4 5180.28  243.58
   4   4   0 5064.39  255.27
   4   4   0 5439.36  243.68
   4   4   0 5237.18  243.28
   4   4   0 5358.96  245.38
   4   4   0 5072.49  251.17
   4   4   0 5440.76  263.17
   4   4   0 5432.16  246.98
   4   4   0 5286.47  241.68
  -4  -4  -2 1550.74   89.19
  -4  -4  -2 1539.35   73.99
  -4  -4  -2 1523.45   86.49
  -4  -4  -2 1455.55   80.39
  -4  -4  -2 1636.94   75.29
  -4  -4   2 1562.54   87.19
  -4  -4   2 1505.65   76.29
  -4  -4   2 1643.24   87.99
  -4  -4   2 1483.45   96.39
  -4  -4   2 1470.85   86.79
  -4  -4   2 1463.35   70.49
  -4  -4   2 1506.25   70.39
  -4  -2  -4 1406.46   71.59
  -4  -2  -4 1534.75   84.99
  -4  -2  -4 1547.25   77.09
  -4  -2  -4 1494.55   81.89
  -4  -2  -4 1497.45   75.89
  -4  -2   4 1452.25   88.89
  -4  -2   4 1436.36   88.99
  -4  -2   4 1534.75   99.69
  -4  -2   4 1585.14  104.49
  -4   2  -4 1582.14  107.89
  -4   2  -4 1581.34   76.39
  -4   2  -4 1437.96   78.69
  -4   2  -4 1589.94   92.09
  -4   2  -4 1615.94   84.99
  -4   2  -4 1630.14   78.39
  -4   2   4 1541.85   82.49
  -4   2   4 1569.04   76.69
  -4   2   4 1310.87   98.39
  -4   2   4 1386.36   87.09
  -4   2   4 1611.04  109.59
  -4   4  -2 1359.76  110.69
  -4   4  -2 1539.25   79.99
  -4   4  -2 1435.36   81.09
  -4   4  -2 1516.05   78.99
  -4   4  -2 1524.55  101.39
  -4   4  -2 1511.05   83.99
  -4   4  -2 1521.05   80.39
  -4   4   2 1575.14   98.39
  -4   4   2 1469.65   79.19
  -4   4   2 1561.84  103.89
  -4   4   2 1445.26   72.19
  -4   4   2 1591.04  105.19
  -4   4   2 1464.55   77.79
  -4   4   2 1543.05   77.69
  -2  -4  -4 1604.54   94.69
  -2  -4  -4 1358.26   80.19
  -2  -4  -4 1555.74   82.59
  -2  -4  -4 1437.56   82.59
  -2  -4  -4 1500.65   77.19
  -2  -4   4 1581.74  107.19
  -2  -4   4 1530.95   71.99
  -2  -4   4 1441.96   78.39
  -2  -4   4 1559.24   85.49
  -2  -4   4 1594.24  101.19
  -2  -4   4 1230.98   77.39
  -2  -4   4 1516.95   76.79
  -2   4  -4 1501.75  116.09
  -2   4  -4 1476.35   77.19
  -2   4  -4 1599.24   79.69
  -2   4  -4 1458.75   81.19
  -2   4  -4 1338.47   84.49
  -2   4  -4 1698.13   94.49
  -2   4  -4 1498.75   88.19
  -2   4  -4 1485.85   80.09
  -2   4   4 1464.95   90.69
  -2   4   4 1509.75   76.59
  -2   4   4 1483.85   96.99
  -2   4   4 1460.25   69.69
  -2   4   4 1512.35  107.99
  -2   4   4 1508.25   81.29
  -2   4   4 1547.15   77.59
   2  -4  -4 1626.34   77.19
   2  -4  -4 1406.06   96.09
   2  -4  -4 1537.85   82.09
   2  -4  -4 1580.44   77.59
   2  -4   4 1537.05  114.29
   2  -4   4 1465.55   77.49
   2  -4   4 1493.35   79.09
   2  -4   4 1502.55   83.19
   2  -4   4 1462.65   85.39
   2  -4   4 1454.35   79.49
   2   4  -4 1487.35  106.69
   2   4  -4 1517.05   72.09
   2   4  -4 1577.74   79.49
   2   4  -4 1476.65   82.69
   2   4  -4 1614.24  104.99
   2   4  -4 1421.06  104.59
   2   4  -4 1523.85   83.79
   2   4  -4 1529.15   78.09
   2   4   4 1470.45   77.39
   2   4   4 1546.15   75.79
   2   4   4 1475.15   83.39
   2   4   4 1496.35   77.59
   4  -4  -2 1400.46   90.79
   4  -4  -2 1509.85   79.09
   4  -4  -2 1277.77   82.49
   4  -4  -2 1616.64  101.19
   4  -4  -2 1527.15   74.69
   4  -4  -2 1543.35  105.79
   4  -4  -2 1487.35   79.59
   4  -4   2 1568.64  113.39
   4  -4   2 1550.14   80.49
   4  -4   2 1529.85   80.09
   4  -4   2 1523.05   81.09
   4  -4   2 1318.77   96.19
   4  -4   2 1449.95   83.99
   4  -4   2 1509.85   81.39
   4  -2  -4 1486.25   81.69
   4  -2  -4 1557.24   76.09
   4  -2  -4 1441.76  101.49
   4  -2  -4 1352.66  108.39
   4  -2  -4 1473.55   75.89
   4  -2  -4 1545.75   74.29
   4  -2   4 1466.35  105.89
   4  -2   4 1559.84   77.59
   4  -2   4 1537.35   76.09
   4  -2   4 1430.86   84.39
   4  -2   4 1566.54   79.09
   4   2  -4 1474.85   84.69
   4   2  -4 1507.35   77.99
   4   2  -4 1543.65   98.19
   4   2  -4 1481.15   82.89
   4   2  -4 1393.86  106.39
   4   2  -4 1330.57  106.89
   4   2  -4 1443.66   75.89
   4   2  -4 1479.95   72.09
   4   2   4 1440.56   89.69
   4   2   4 1458.35  101.39
   4   2   4 1432.86   83.79
   4   2   4 1470.65   77.19
   4   2   4 1531.05   83.09
   4   2   4 1558.14   76.99
   4   4  -2 1389.96   98.89
   4   4  -2 1573.84   74.99
   4   4  -2 1512.45   77.29
   4   4  -2 1506.95   85.99
   4   4  -2 1215.68   98.99
   4   4  -2 1534.65   78.69
   4   4  -2 1422.26   77.89
   4   4   2 1541.55   91.49
   4   4   2 1475.15   78.19
   4   4   2 1546.65   85.99
   4   4   2 1538.95   77.19
   4   4   2 1522.45   81.69
   4   4   2 1540.05   76.39
  -4  -4  -4 1891.81  108.89
  -4  -4  -4 1635.94   88.99
  -4  -4  -4 1627.74   85.89
  -4  -4  -4 1773.02   98.49
  -4  -4  -4 1629.14   95.69
  -4  -4  -4 1832.42   89.29
  -4  -4   4 1835.42  109.49
  -4  -4   4 1729.83   90.69
  -4  -4   4 1879.71  100.29
  -4  -4   4 1835.72  120.09
  -4   4  -4 1768.32   92.29
  -4   4  -4 1683.83   93.39
  -4   4  -4 1700.03  108.09
  -4   4  -4 1848.12   96.09
  -4   4  -4 1719.63  100.39
  -4   4  -4 1784.72   93.19
  -4   4   4 1785.72  103.99
  -4   4   4 1762.42   91.19
  -4   4   4 1741.43  119.29
  -4   4   4 1677.93   92.19
  -4   4   4 1739.73  126.79
  -4   4   4 1687.63   87.99
  -4   4   4 1759.32   89.49
   4  -4  -4 1822.22  103.69
   4  -4  -4 1779.42   90.39
   4  -4  -4 1575.54  117.59
   4  -4  -4 1725.93   92.89
   4  -4  -4 1882.01   90.89
   4  -4   4 1900.11  133.19
   4  -4   4 1700.13   91.39
   4  -4   4 1751.92   91.79
   4  -4   4 1773.72   95.79
   4  -4   4 1868.71  103.89
   4  -4   4 1778.82  100.19
   4  -4   4 1679.83   93.49
   4   4  -4 1679.23  113.79
   4   4  -4 1778.72   83.99
   4   4  -4 1716.83   91.19
   4   4  -4 1804.42  127.59
   4   4  -4 1804.12   93.29
   4   4  -4 1692.03  127.99
   4   4  -4 1775.32   92.19
   4   4  -4 1672.03   88.59
   4   4   4 1770.52   92.09
   4   4   4 1742.63   97.79
   4   4   4 1770.82   89.79
   4   4   4 1808.82   97.19
   4   4   4 1680.63   89.99
  -5  -1  -1 5991.10  288.07
  -5  -1  -1 6029.20  285.97
  -5  -1  -1 5947.71  292.37
  -5  -1  -1 6232.78  272.77
  -5  -1  -1 5888.61  271.87
  -5  -1   1 5827.62  289.87
  -5  -1   1 6064.69  285.07
  -5  -1   1 5557.74  294.17
  -5   1  -1 6072.99  290.17
  -5   1  -1 6066.59  295.97
  -5   1  -1 6040.50  276.87
  -5   1  -1 5745.03  295.37
  -5   1  -1 6118.89  281.67
  -5   1  -1 5720.93  273.97
  -5   1  -1 6203.68  274.27
  -5   1   1 6083.69  280.97
  -5   1   1 5986.80  297.57
  -5   1   1 5917.61  275.27
  -5   1   1 5764.42  300.37
  -5   1   1 6164.08  295.27
  -1  -5  -1 6280.57  294.67
  -1  -5  -1 6437.56  278.77
  -1  -5  -1 6083.89  281.27
  -1  -5  -1 5912.91  282.07
  -1  -5  -1 6222.68  278.47
  -1  -5   1 5934.71  298.07
  -1  -5   1 5963.30  279.47
  -1  -5   1 5818.92  289.87
  -1  -5   1 6031.80  280.77
  -1  -5   1 5972.60  278.37
  -1  -1  -5 5737.93  275.57
  -1  -1  -5 6012.50  282.47
  -1  -1  -5 6226.58  277.57
  -1  -1   5 5951.70  295.97
  -1  -1   5 6160.98  270.87
  -1  -1   5 5817.72  274.77
  -1  -1   5 6078.89  279.07
  -1  -1   5 6230.88  297.07
  -1  -1   5 5551.04  296.87
  -1  -1   5 5861.11  280.37
  -1   1  -5 5731.83  300.07
  -1   1  -5 6054.39  277.77
  -1   1  -5 6040.50  278.77
  -1   1  -5 5700.13  294.37
  -1   1  -5 6076.19  284.07
  -1   1  -5 6097.09  277.87
  -1   1   5 5929.31  295.37
  -1   1   5 6211.28  273.67
  -1   1   5 5962.30  275.17
  -1   1   5 6010.50  303.57
  -1   1   5 5819.22  279.97
  -1   1   5 5807.52  275.67
  -1   5  -1 5755.52  307.17
  -1   5  -1 5980.80  277.77
  -1   5  -1 5967.80  283.17
  -1   5  -1 6179.08  280.87
  -1   5  -1 5840.82  282.47
  -1   5  -1 5866.51  283.47
  -1   5   1 6071.69  277.87
  -1   5   1 5338.47  284.07
  -1   5   1 5876.41  291.47
  -1   5   1 5480.85  289.37
  -1   5   1 5644.74  276.97
  -1   5   1 6248.57  284.07
  -1   5   1 5968.00  280.17
   1  -5  -1 5891.21  296.07
   1  -5  -1 6037.40  278.07
   1  -5  -1 5693.03  283.07
   1  -5  -1 5792.72  282.07
   1  -5  -1 6149.88  280.17
   1  -5   1 5853.51  302.57
   1  -5   1 6175.78  277.77
   1  -5   1 6195.38  281.97
   1  -5   1 5591.94  284.47
   1  -5   1 5727.03  286.47
   1  -5   1 5771.22  281.87
   1  -5   1 6146.79  282.17
   1  -1  -5 6038.60  274.17
   1  -1  -5 5965.50  291.97
   1  -1  -5 5827.12  273.87
   1  -1  -5 6057.89  302.37
   1  -1  -5 6065.69  280.97
   1  -1   5 5908.31  300.67
   1  -1   5 6051.79  278.17
   1  -1   5 6050.79  280.07
   1  -1   5 5859.41  290.87
   1  -1   5 6045.40  283.67
   1  -1   5 6084.79  277.17
   1   1  -5 5405.06  293.57
   1   1  -5 5745.52  278.47
   1   1  -5 5687.03  279.37
   1   1  -5 5283.87  299.37
   1   1  -5 5847.91  281.87
   1   1  -5 5300.37  278.57
   1   1   5 5934.81  289.07
   1   1   5 6402.56  301.77
   1   1   5 5734.63  273.77
   1   1   5 5984.00  277.17
   1   1   5 6065.49  296.87
   1   1   5 5939.31  276.87
   1   5  -1 5690.73  302.17
   1   5  -1 6259.87  276.47
   1   5  -1 5895.31  281.37
   1   5  -1 5965.70  290.27
   1   5  -1 5924.11  283.67
   1   5  -1 6018.60  280.47
   1   5   1 5987.10  295.67
   1   5   1 6190.98  277.37
   1   5   1 5393.96  282.57
   1   5   1 5959.40  282.77
   1   5   1 5741.13  284.57
   1   5   1 5980.10  283.87
   1   5   1 6156.88  279.07
   5  -1  -1 5948.00  280.07
   5  -1  -1 6148.58  278.47
   5  -1  -1 6079.49  294.97
   5  -1  -1 5904.71  286.17
   5  -1  -1 6058.69  275.17
   5  -1  -1 5836.72  289.67
   5  -1  -1 5493.25  300.17
   5  -1  -1 6005.40  273.37
   5  -1  -1 6229.78  273.37
   5  -1   1 6072.89  291.27
   5  -1   1 6432.06  279.17
   5  -1   1 6110.79  275.97
   5  -1   1 5842.32  287.27
   5  -1   1 6115.99  277.67
   5  -1   1 5798.12  295.17
   5  -1   1 5980.50  282.57
   5  -1   1 5993.10  277.87
   5  -1   1 6264.47  276.47
   5   1  -1 6052.49  274.77
   5   1  -1 6020.40  291.47
   5   1  -1 6094.29  286.47
   5   1  -1 6201.78  295.87
   5   1  -1 6090.39  293.97
   5   1  -1 6129.69  296.47
   5   1   1 5788.52  280.97
   5   1   1 5923.61  286.77
   5   1   1 6024.90  286.77
   5   1   1 6265.07  277.57
   5   1   1 6428.46  291.77
   5   1   1 6316.37  287.27
   5   1   1 5936.61  276.47
   5   1   1 6202.78  274.47
  -5  -1  -3  243.78   32.30
  -5  -1  -3  223.58   22.00
  -5  -1  -3  194.88   30.70
  -5  -1  -3  243.68   25.30
  -5  -1  -3  225.28   24.30
   3   1   5  267.67   22.30
   3   1   5  243.58   36.10
   3   1   5  199.18   26.60
   3   1   5  266.17   23.20
   5  -3  -1  300.87   39.80
   5  -3  -1  213.68   24.10
   5  -3  -1  226.48   27.50
   5  -3  -1  216.28   43.20
   5  -3  -1  249.08   20.20
  -5   1   3  262.87   26.70
  -5   1   3  211.58   38.10
  -5   1   3  223.48   46.00
  -3  -5  -1  286.97   39.60
  -3  -5  -1  242.98   22.20
  -3  -5  -1  231.68   31.80
  -3  -5  -1  267.27   29.20
  -3  -5  -1  256.27   21.50
   1  -5  -3  226.98   29.60
   1  -5  -3  254.97   22.70
  -3  -1   5  242.08   24.90
  -3  -1   5  276.57   45.60
  -3  -1   5  220.38   47.70
  -3  -1   5  238.98   14.20
  -3   1  -5  204.38   38.00
  -3   1  -5  198.68   19.40
  -3   1  -5  232.28   23.10
  -3   1  -5  302.47   35.50
  -3   1  -5  247.98   29.60
  -3   1  -5  241.48   21.70
   5   3   1  242.18   31.50
   5   3   1  230.38   17.60
  -3   5   1  292.47   49.99
  -3   5   1  243.88   23.90
  -3   5   1  269.57   42.70
  -3   5   1  332.07   29.90
  -3   5   1  233.58   28.40
  -1  -3  -5  297.27   41.90
  -1  -3  -5  262.57   34.10
  -1  -3  -5  219.08   23.50
  -1  -3  -5  247.18   18.20
  -1  -3  -5  271.27   30.10
  -1  -3  -5  251.07   21.50
   3  -1  -5  238.58   17.20
   3  -1  -5  219.38   49.40
   3  -1  -5  271.07   24.50
   3  -1  -5  250.57   18.90
  -1  -5   3  163.88   39.60
  -1  -5   3  256.07   24.70
  -1  -5   3  244.78   25.50
  -1   5  -3  256.47   53.39
  -1   5  -3  251.87   22.90
  -1   5  -3  240.68   25.30
  -1   5  -3  255.77   28.20
  -1   5  -3  192.98   28.90
  -1   5  -3  265.57   27.10
  -1   3   5  169.28   26.70
  -1   3   5  257.87   20.50
  -1   3   5  232.38   15.90
  -1   3   5  274.57   51.09
  -1   3   5  276.37   28.40
  -1   3   5  235.08   22.00
   1  -5  -3  274.17   30.80
   1  -5  -3  253.37   38.70
  -5   3  -1  259.57   22.00
  -5   3  -1  275.37   44.70
  -5   3  -1  232.48   33.00
   1  -3   5  329.77   57.19
   1  -3   5  251.67   19.30
   1  -3   5  243.78   23.40
   1  -3   5  275.07   26.90
   1  -3   5  250.17   30.40
   1  -3   5  285.67   23.50
   1   3  -5  282.07   45.80
   1   3  -5  189.28   21.70
   1   3  -5  284.97   28.30
   1   3  -5  253.47   52.29
   1   3  -5  277.07   34.80
   1   3  -5  224.48   20.80
  -1  -5   3  208.88   42.90
  -1  -5   3  247.38   18.90
   1   5   3  319.37   54.99
   1   5   3  260.97   22.50
   1   5   3  239.58   31.30
   1   5   3  254.37   28.70
   1   5   3  247.28   24.50
   3  -1  -5  252.47   16.80
   3  -1  -5  211.88   40.10
   3  -1  -5  210.88   23.80
  -5   3  -1  263.27   23.80
   3  -5   1  290.07   51.29
   3  -5   1  239.38   23.30
   3  -5   1  207.08   26.80
   3  -5   1  236.48   26.50
   3  -5   1  264.47   31.00
   3  -5   1  218.28   39.00
   3  -5   1  239.58   28.50
   3  -5   1  222.38   28.90
   3   5  -1  233.58   43.80
   3   5  -1  248.38   20.70
   3   5  -1  210.28   23.90
   3   5  -1  215.18   42.80
   3   5  -1  262.97   29.20
   3   5  -1  287.97   23.50
  -5   3  -1  246.48   25.00
   3   1   5  286.57   40.00
   3   1   5  207.18   36.70
  -5  -3   1  251.97   18.30
  -1  -5   3  223.18   23.70
  -5  -3   1  269.57   39.90
  -5  -3   1  254.97   36.40
  -5   3  -1  362.16   55.19
  -5   3  -1  271.27   45.00
   5  -3  -1  249.48   28.80
   1  -5  -3  243.88   21.70
   5   3   1  268.07   28.40
   5  -3  -1  294.87   34.90
   5  -3  -1  213.78   44.10
   5  -3  -1  245.18   25.20
   5  -1   3  317.77   47.80
   5  -1   3  256.77   17.50
   5  -1   3  238.28   33.70
   5  -1   3  237.58   22.80
   5  -1   3  242.58   35.90
   5  -1   3  270.77   29.00
   5  -1   3  256.37   23.20
   5   1  -3  248.18   19.60
   5   1  -3  242.28   21.60
   5   1  -3  219.58   44.20
   5   1  -3  308.57   35.20
   5   1  -3  317.17   48.80
   5   1  -3  198.08   40.40
   5   1  -3  279.27   53.59
  -5  -3   1  220.88   25.50
  -3  -1   5  272.47   38.40
  -5  -3   1  249.48   32.20
   1  -5  -3  253.27   37.80
   5   3   1  200.78   18.80
   5   3   1  249.48   23.70
   5   3   1  220.68   32.50
   5   3   1  257.57   21.50
   5   3   1  278.97   45.50
   5  -1  -3  174.08   39.50
   5   1   3  216.78   25.60
   5  -1  -3  235.28   16.20
  -5  -3  -1  243.38   16.20
   5   1   3  310.77   38.40
   5   1   3  277.67   42.50
   5   1   3  295.07   36.10
   3   5   1  201.18   26.50
   3   5   1  242.28   23.60
   5  -1  -3  254.57   22.80
   5  -1  -3  199.38   42.40
   1  -3  -5  186.38   34.90
   1  -3  -5  286.47   28.10
   1  -3  -5  275.27   21.70
   3   5   1  302.17   43.70
   3  -5  -1  248.48   28.30
  -5   3   1  313.97   43.30
   5   1   3  241.78   21.30
  -5   3   1  226.68   44.10
  -5   3   1  225.08   18.20
  -5   3   1  193.48   42.90
  -5   3   1  184.38   40.70
  -5   3   1  244.88   18.60
  -5   3   1  247.68   18.00
  -3  -1  -5  234.18   18.40
  -3  -1  -5  231.08   21.10
  -3  -1  -5  267.07   30.50
  -3  -1  -5  253.27   21.00
   3   5   1  231.98   19.60
  -3  -5   1  224.28   31.00
  -3  -5   1  306.17   43.00
  -3  -5   1  260.67   28.00
  -3  -5   1  212.48   24.00
  -3  -5   1  252.77   20.50
  -3   5  -1  230.18   48.10
  -3   5  -1  246.58   25.20
  -3   5  -1  236.58   28.00
  -3   5  -1  326.37   43.20
  -3   5  -1  257.37   24.60
   5  -1  -3  312.47   35.70
  -3   1   5  252.87   35.50
  -3   1   5  228.78   18.20
  -3   1   5  232.68   39.90
  -3   1   5  217.48   52.19
  -3   1   5  241.88   20.00
  -3   1   5  248.48   16.60
  -1  -5  -3  280.87   40.20
  -1  -5  -3  267.27   23.70
  -1  -5  -3  243.08   29.00
  -1  -5  -3  241.68   29.10
  -1  -5  -3  298.47   31.20
  -1  -5  -3  222.78   27.80
  -1  -5  -3  244.88   22.50
   1   3   5  217.38   21.20
   3   5   1  280.67   41.10
  -1  -3   5  223.18   25.80
  -1  -3   5  208.88   19.80
  -1   3  -5  270.57   54.89
  -1   3  -5  251.07   21.90
  -1   3  -5  235.18   26.10
  -1   3  -5  265.77   26.20
  -1   3  -5  200.58   41.90
  -1   3  -5  170.68   27.50
  -1   3  -5  246.68   22.30
  -1   5   3  148.29   27.60
  -1   5   3  275.07   22.70
  -1   5   3  230.48   26.20
  -1   5   3  267.97   25.30
  -5   3   1  266.47   25.20
  -5  -3  -1  209.68   20.30
   1  -3  -5  318.97   40.90
   1  -3  -5  263.27   21.20
  -3  -5   1  297.27   40.40
  -3  -5   1  241.18   21.70
   1  -5   3  406.26   62.69
   1  -5   3  236.08   20.50
   1  -5   3  260.07   25.20
   1  -5   3  263.37   28.50
   1  -5   3  263.07   44.90
   1  -5   3  236.68   25.70
   1  -5   3  254.27   28.50
   1  -5   3  221.98   27.50
   1   5  -3  289.67   56.69
   1   5  -3  232.38   22.40
   1   5  -3  232.68   23.90
   1   5  -3  239.58   28.70
   1   5  -3  236.48   43.30
   1   5  -3  231.08   29.20
   1   5  -3  214.78   25.10
   1   3   5  223.38   19.00
   1   3   5  301.87   29.70
   1   3   5  227.28   21.90
   3  -5  -1  234.48   42.50
   3  -5  -1  208.28   23.20
   3  -5  -1  223.08   29.10
   3  -5  -1  267.87   42.70
   3  -5  -1  272.57   29.60
  -1  -3   5  182.38   38.90
  -1  -3   5  240.28   13.80
  -1  -3   5  220.28   23.20
  -1  -3   5  340.17   52.09
   3  -1   5  333.07   52.59
   3  -1   5  228.08   20.60
   3  -1   5  240.38   24.80
   3  -1   5  247.48   30.10
   3  -1   5  244.48   30.30
   3  -1   5  238.28   22.90
   3   1  -5  302.67   37.90
   3   1  -5  233.28   22.40
   3   1  -5  306.97   47.50
   3   1  -5  279.07   46.30
   3   1  -5  242.38   51.19
   3   1  -5  249.97   18.00
   3   5   1  235.08   21.70
   3   5   1  256.07   26.70
  -5  -1   3  270.27   31.90
  -5  -1   3  253.57   39.40
  -5  -1   3  272.97   46.40
  -5  -1   3  264.77   44.70
  -5   1  -3  209.98   18.70
  -5   1  -3  228.68   22.20
  -5   1  -3  256.87   38.60
  -5   1  -3  213.68   26.00
  -5   1  -3  248.48   29.80
   5  -1  -3  230.98   46.10
   5  -1  -3  232.78   48.70
   5  -1  -3  237.78   16.00
  -3   1   5  224.38   27.90
   5  -3   1  314.77   48.00
   5  -3   1  269.17   24.40
   5  -3   1  244.68   24.70
   5  -3   1  237.68   24.00
   5  -3   1  261.77   43.20
   5  -3   1  253.67   42.10
   5  -3   1  229.38   26.50
   5   3  -1  297.77   34.40
   5   3  -1  251.87   18.80
   5   3  -1  279.97   35.60
   5   3  -1  274.97   35.60
   5   3  -1  241.18   48.30
   5   3  -1  268.37   32.50
   5   3  -1  331.17   50.29
   5   3  -1  249.68   22.00
   5   3  -1  245.08   17.20
  -3   5  -1  299.77   32.50
  -3   5  -1  307.27   29.10
   5   1   3  256.67   21.20
  -5  -3  -1  252.27   30.50
  -5  -3  -1  234.38   14.80
  -5  -3  -1  198.48   24.80
  -5  -3  -1  248.68   35.00
  -5  -3  -1  286.77   35.30
  -5  -3  -3   97.59   10.20
  -5  -3  -3  125.69   18.90
  -5  -3  -3  140.69   27.60
  -5  -3  -3  122.99   27.90
  -5  -3  -3  111.19   20.70
  -5  -3  -3  147.59   16.50
  -5  -3   3  150.58   22.10
  -5  -3   3  130.79   17.40
  -5  -3   3  157.28   28.10
  -5  -3   3   97.59   33.50
  -5  -3   3  111.49   34.00
  -5   3  -3  152.38   41.70
  -5   3  -3  110.79   18.80
  -5   3  -3  112.09   17.50
  -5   3  -3  179.48   35.90
  -5   3  -3  109.99   22.70
  -5   3  -3  133.79   18.50
  -5   3   3  207.48   32.10
  -5   3   3  132.99   18.90
  -5   3   3   83.39   35.00
  -5   3   3  132.89   21.80
  -5   3   3  131.49   40.60
  -3  -5  -3  119.99   31.20
  -3  -5  -3  115.19   19.10
  -3  -5  -3  154.18   26.70
  -3  -5  -3  177.98   26.70
  -3  -5  -3  114.79   16.10
  -3  -5   3  119.99   35.30
  -3  -5   3  144.69   19.80
  -3  -5   3  141.69   25.80
  -3  -5   3  134.29   37.90
  -3  -5   3  110.69   20.20
  -3  -5   3  121.69   14.60
  -3  -3  -5  116.89   24.10
  -3  -3  -5  131.29   16.80
  -3  -3  -5  111.69   22.20
  -3  -3  -5  118.39   17.30
  -3  -3   5  173.68   41.60
  -3  -3   5  118.29   18.80
  -3  -3   5  102.69   22.30
  -3  -3   5  121.69   38.70
  -3  -3   5  115.09   11.90
  -3  -3   5  114.09   12.80
  -3   3  -5  153.88   51.29
  -3   3  -5  125.09   17.70
  -3   3  -5  134.89   20.20
  -3   3  -5  158.68   28.00
  -3   3  -5   85.99   29.60
  -3   3  -5   69.69   23.60
  -3   3  -5  116.49   17.30
  -3   3   5  110.39   27.00
  -3   3   5  133.39   15.70
  -3   3   5  189.68   39.80
  -3   3   5  145.99   30.90
  -3   3   5   76.29   43.30
  -3   3   5  110.39   17.60
  -3   3   5  140.99   22.00
  -3   5  -3  115.29   46.90
  -3   5  -3   98.79   17.40
  -3   5  -3  142.39   22.60
  -3   5  -3  105.69   18.30
  -3   5  -3  153.28   34.90
  -3   5  -3  117.29   27.40
  -3   5  -3   93.89   18.80
  -3   5   3  120.89   33.60
  -3   5   3  137.99   18.50
  -3   5   3  151.88   41.20
  -3   5   3  117.79   12.40
  -3   5   3  106.39   18.40
  -3   5   3  130.49   21.70
   3  -5  -3  128.29   30.20
   3  -5  -3   92.99   15.50
   3  -5  -3  110.79   24.00
   3  -5  -3   76.99   31.20
   3  -5  -3  186.38   25.30
   3  -5  -3  140.39   20.40
   3  -5   3  106.09   38.20
   3  -5   3  110.09   17.00
   3  -5   3  142.89   20.80
   3  -5   3   98.79   21.00
   3  -5   3  150.78   27.80
   3  -5   3  193.48   28.10
   3  -5   3  165.28   24.30
   3  -3  -5   91.99   24.30
   3  -3  -5  114.69   15.20
   3  -3  -5  178.28   42.40
   3  -3  -5  114.89   19.50
   3  -3  -5  125.19   17.00
   3  -3   5  120.49   38.70
   3  -3   5  113.69   16.80
   3  -3   5  141.29   18.60
   3  -3   5  119.89   21.70
   3  -3   5   89.89   21.60
   3  -3   5   98.79   17.50
   3   3  -5  147.79   36.90
   3   3  -5  115.29   18.10
   3   3  -5  102.09   20.00
   3   3  -5  112.39   42.70
   3   3  -5  112.39   28.00
   3   3  -5  182.88   53.09
   3   3  -5   99.49   22.70
   3   3   5  105.59   31.20
   3   3   5  143.09   19.40
   3   3   5  107.09   20.60
   3   3   5   89.09   13.80
   3   3   5  144.19   25.50
   3   3   5  138.29   18.30
   3   5  -3  134.49   47.00
   3   5  -3  137.89   15.70
   3   5  -3   94.09   16.50
   3   5  -3  155.38   46.10
   3   5  -3  123.69   21.10
   3   5  -3  116.49   20.70
   3   5   3   52.99   22.20
   3   5   3   98.09   17.20
   3   5   3  109.79   15.90
   3   5   3   95.09   20.80
   3   5   3  106.09   17.60
   5  -3  -3  120.69   24.50
   5  -3  -3  114.39   16.70
   5  -3  -3  188.78   44.00
   5  -3  -3  136.79   12.70
   5  -3  -3  137.49   30.00
   5  -3  -3   95.59   41.10
   5  -3  -3  146.59   18.60
   5  -3  -3  130.79   17.70
   5  -3   3  131.59   42.90
   5  -3   3  126.59   18.80
   5  -3   3  136.19   18.10
   5  -3   3  142.39   21.10
   5  -3   3  154.18   33.70
   5  -3   3  132.59   24.10
   5  -3   3  152.38   21.40
   5   3  -3  162.48   28.70
   5   3  -3  154.78   18.80
   5   3  -3  181.78   38.50
   5   3  -3  199.98   29.60
   5   3  -3  192.58   50.39
   5   3  -3  117.29   28.70
   5   3  -3  127.49   47.50
   5   3  -3  116.09   14.30
   5   3  -3  141.89   15.70
   5   3   3  158.48   28.90
   5   3   3  150.88   28.60
   5   3   3  125.29   17.50
   5   3   3  147.69   21.30
   5   3   3  134.79   17.60
  -5  -5  -1   11.10   20.60
  -5  -5  -1    5.10   23.80
  -5  -5  -1   11.40   19.60
  -5  -5  -1   11.90   14.80
  -5  -5  -1   -7.00   14.30
  -5  -5   1   13.70   18.80
  -5  -5   1  -11.70    9.50
  -5  -5   1   -9.60   23.70
  -5  -5   1   -6.80   32.20
  -5  -5   1  -13.60   21.20
  -5  -5   1   21.90    8.40
  -5  -5   1    1.60    5.80
  -5  -1  -5    9.30    6.30
  -5  -1  -5    9.40   11.00
  -5  -1  -5   35.10   21.50
  -5  -1  -5   20.50   18.10
  -5  -1  -5   -0.10   10.70
  -5  -1   5    8.60   12.60
  -5  -1   5   27.50   22.50
  -5  -1   5   30.10   18.30
  -5  -1   5   18.20   29.00
  -5  -1   5   30.80   34.60
  -5   1  -5   13.20   32.70
  -5   1  -5    0.70    8.30
  -5   1  -5   17.90   13.90
  -5   1  -5    5.40   22.10
  -5   1  -5    6.60   19.90
  -5   1  -5  -10.20   10.00
  -5   1   5   -9.10   13.80
  -5   1   5   -7.70   21.20
  -5   1   5    3.70   32.50
  -5   1   5   -3.30   24.20
  -5   1   5   21.10   42.10
  -5   5  -1   29.50   40.80
  -5   5  -1   51.09   17.20
  -5   5  -1   29.50   19.50
  -5   5  -1   28.60   33.10
  -5   5  -1   17.90   13.00
  -5   5  -1  -15.30   31.80
  -5   5  -1   24.40   19.10
  -5   5  -1   10.70   14.40
  -5   5   1   14.50   37.10
  -5   5   1   17.90   16.30
  -5   5   1   38.10   36.60
  -5   5   1    3.50    9.90
  -5   5   1  -28.20   30.50
  -5   5   1   25.60   17.30
  -5   5   1   10.20   14.80
  -1  -5  -5   67.79   45.60
  -1  -5  -5   22.50   13.00
  -1  -5  -5  -36.90   22.10
  -1  -5  -5   27.10   22.20
  -1  -5  -5   -0.90   11.80
  -1  -5   5   31.50   43.50
  -1  -5   5   10.30    6.60
  -1  -5   5   11.00   15.00
  -1  -5   5   58.49   35.00
  -1  -5   5   18.50   12.70
  -1   5  -5   42.30   53.49
  -1   5  -5   39.90   12.90
  -1   5  -5   11.20   13.50
  -1   5  -5   11.60   17.30
  -1   5  -5   -9.10   17.20
  -1   5  -5   49.99   38.70
  -1   5  -5   26.80   26.30
  -1   5  -5    9.70   14.40
  -1   5   5   -4.30   23.80
  -1   5   5    0.80   11.70
  -1   5   5  -15.20   26.60
  -1   5   5    3.20    6.10
  -1   5   5   10.80   16.50
  -1   5   5   14.10   15.20
   1  -5  -5  -55.29   23.50
   1  -5  -5    8.00   10.60
   1  -5  -5    2.10   29.80
   1  -5  -5   24.70   20.90
   1  -5  -5    6.60   11.50
   1  -5   5  -18.40   64.59
   1  -5   5   19.70    9.30
   1  -5   5    2.40   13.20
   1  -5   5   22.60   17.60
   1  -5   5   86.69   37.10
   1  -5   5   19.40   17.80
   1  -5   5   -9.30   13.80
   1   5  -5   30.50   41.40
   1   5  -5    9.30    9.70
   1   5  -5    5.90   12.00
   1   5  -5   37.40   19.50
   1   5  -5    7.00   41.50
   1   5  -5   21.70   25.20
   1   5  -5    2.30   13.20
   1   5   5   -2.40   20.40
   1   5   5   -0.10   12.10
   1   5   5   13.60    8.70
   1   5   5   18.40   17.50
   1   5   5   22.70   14.40
   5  -5  -1   -4.80   29.40
   5  -5  -1   16.90   13.00
   5  -5  -1    5.70   15.80
   5  -5  -1    7.40   14.50
   5  -5  -1   21.10   15.00
   5  -5  -1   34.60   38.90
   5  -5  -1    3.50   17.80
   5  -5   1   -4.90   39.10
   5  -5   1   13.00   14.10
   5  -5   1   16.60   16.70
   5  -5   1    2.90   12.70
   5  -5   1    7.40   36.40
   5  -5   1   39.20   18.70
   5  -5   1   14.00   18.80
   5  -1  -5    5.00    9.60
   5  -1  -5  -20.10   38.00
   5  -1  -5   24.10   21.70
   5  -1  -5    5.80   38.90
   5  -1  -5   28.60   38.80
   5  -1  -5   97.19   50.99
   5  -1  -5   -2.30   11.50
   5  -1  -5   15.30    8.20
   5  -1   5   56.89   35.00
   5  -1   5    2.70   25.50
   5  -1   5   10.70   13.60
   5  -1   5   45.60   19.90
   5  -1   5  -11.60   12.70
   5   1  -5   13.60    8.10
   5   1  -5   10.60   11.20
   5   1  -5   19.50   40.90
   5   1  -5   20.00   21.30
   5   1  -5   48.20   46.40
   5   1  -5   78.99   37.40
   5   1  -5   11.70   53.09
   5   1  -5   18.30   13.20
   5   1  -5   13.20    6.60
   5   1   5    5.00   24.60
   5   1   5   23.30   33.60
   5   1   5   -8.10   22.90
   5   1   5    4.40   12.00
   5   1   5   11.00   16.20
   5   1   5   19.60   13.10
   5   5  -1   13.00   32.80
   5   5  -1   32.10   12.60
   5   5  -1   26.10   13.20
   5   5  -1   27.60   22.90
   5   5  -1   12.00   24.50
   5   5  -1   35.90   40.30
   5   5  -1    8.10   17.40
   5   5  -1   10.10   11.70
   5   5   1   -4.70   22.80
   5   5   1    3.30   12.70
   5   5   1   -4.90   12.30
   5   5   1   64.89   27.50
   5   5   1  -30.20   38.90
   5   5   1   23.00   16.20
   5   5   1   13.60   11.70
  -5  -5  -3  289.27   46.10
  -5  -5  -3  254.07   22.40
  -5  -5  -3  264.17   41.70
  -5  -5  -3  302.17   34.00
  -5  -5  -3  264.87   24.10
  -5  -5   3  220.78   36.80
  -5  -5   3  297.47   26.80
  -5  -5   3  321.17   44.50
  -5  -5   3  290.37   52.79
  -5  -5   3  205.88   39.70
  -5  -3  -5  246.18   18.30
  -5  -3  -5  289.87   39.90
  -5  -3  -5  267.97   26.40
  -5  -3  -5  279.77   35.50
  -5  -3  -5  232.08   23.40
  -5  -3   5  278.27   45.50
  -5  -3   5  217.98   33.30
  -5  -3   5  205.68   49.30
  -5   3  -5  343.97   92.79
  -5   3  -5  242.58   25.40
  -5   3  -5  240.18   31.50
  -5   3  -5  202.28   38.90
  -5   3  -5  223.08   34.00
  -5   3  -5  300.97   29.10
  -5   3   5  297.57   38.90
  -5   3   5  260.07   27.90
  -5   3   5  266.97   54.79
  -5   3   5  202.78   40.50
  -5   3   5  323.07   69.99
  -5   5  -3  301.77   71.69
  -5   5  -3  226.88   32.10
  -5   5  -3  270.27   31.30
  -5   5  -3  266.37   46.30
  -5   5  -3  211.08   34.30
  -5   5  -3  299.67   31.80
  -5   5   3  310.67   51.09
  -5   5   3  249.97   29.90
  -5   5   3  251.97   59.79
  -5   5   3  241.98   17.50
  -5   5   3  233.18   53.99
  -5   5   3  267.37   29.20
  -3  -5  -5  266.37   40.20
  -3  -5  -5  244.08   32.20
  -3  -5  -5  229.98   29.80
  -3  -5  -5  268.77   35.50
  -3  -5  -5  291.17   37.20
  -3  -5  -5  260.27   27.00
  -3  -5   5  237.88   56.39
  -3  -5   5  200.48   28.30
  -3  -5   5  226.08   33.30
  -3  -5   5  224.58   55.19
  -3  -5   5  218.88   21.20
  -3   5  -5  294.67   71.59
  -3   5  -5  262.77   29.20
  -3   5  -5  243.28   31.30
  -3   5  -5  265.07   66.49
  -3   5  -5  262.47   45.50
  -3   5  -5  259.67   38.40
  -3   5  -5  327.37   33.00
  -3   5   5  253.87   29.00
  -3   5   5  281.67   52.39
  -3   5   5  266.97   33.80
  -3   5   5  190.38   57.29
  -3   5   5  254.97   32.00
  -3   5   5  226.98   29.50
   3  -5  -5  302.57   47.90
   3  -5  -5  276.87   25.90
   3  -5  -5  273.87   55.79
   3  -5  -5  211.08   31.40
   3  -5  -5  263.17   27.10
   3  -5   5  367.16   73.89
   3  -5   5  216.58   26.10
   3  -5   5  237.08   31.40
   3  -5   5  239.48   32.90
   3  -5   5  315.57   40.10
   3  -5   5  217.28   29.70
   3   5  -5  224.18   18.90
   3   5  -5  191.98   27.30
   3   5  -5  170.88   29.40
   3   5  -5  393.06   73.29
   3   5  -5  180.78   60.69
   3   5  -5  266.77   35.60
   3   5  -5  297.87   29.50
   3   5   5  354.86   73.09
   3   5   5  238.68   29.50
   3   5   5  238.48   24.70
   3   5   5  241.78   33.20
   3   5   5  223.28   28.90
   5  -5  -3  278.77   45.60
   5  -5  -3  220.18   28.10
   5  -5  -3  223.38   36.40
   5  -5  -3  238.48   54.49
   5  -5  -3  169.38   48.30
   5  -5  -3  280.47   32.30
   5  -5  -3  278.07   31.00
   5  -5   3  253.97   61.69
   5  -5   3  260.37   29.10
   5  -5   3  260.37   30.80
   5  -5   3  254.37   33.30
   5  -5   3  221.28   41.80
   5  -5   3  270.87   37.50
   5  -5   3  263.17   33.00
   5  -3  -5  295.67   39.20
   5  -3  -5  222.68   24.30
   5  -3  -5  257.37   57.29
   5  -3  -5  230.98   34.60
   5  -3  -5  187.18   54.49
   5  -3  -5  237.28   27.70
   5  -3  -5  265.87   24.50
   5  -3   5  257.27   56.59
   5  -3   5  234.28   27.20
   5  -3   5  224.58   27.00
   5  -3   5  296.87   34.20
   5  -3   5  219.48   35.20
   5  -3   5  268.17   31.60
   5   3  -5  201.78   17.20
   5   3  -5  249.18   27.00
   5   3  -5  275.57   51.79
   5   3  -5  255.87   36.70
   5   3  -5  167.88   60.59
   5   3  -5  295.87   47.20
   5   3  -5  165.08   63.79
   5   3  -5  258.67   32.10
   5   3  -5  252.07   21.40
   5   3   5  368.96   52.59
   5   3   5  351.96   60.09
   5   3   5  232.78   34.60
   5   3   5  274.87   26.80
   5   3   5  210.78   32.30
   5   3   5  233.98   28.90
   5   5  -3  266.27   58.49
   5   5  -3  258.27   22.70
   5   5  -3  244.18   26.60
   5   5  -3  288.47   45.10
   5   5  -3  227.18   63.49
   5   5  -3  229.08   57.59
   5   5  -3  275.17   31.80
   5   5  -3  224.78   28.90
   5   5   3  246.88   44.40
   5   5   3  204.28   27.70
   5   5   3  180.98   38.70
   5   5   3  284.57   26.20
   5   5   3  291.47   36.40
   5   5   3  239.18   27.90
  -5  -5  -5 5168.18  264.27
  -5  -5  -5 5099.59  239.68
  -5  -5  -5 5101.19  252.77
  -5  -5  -5 5032.20  249.38
  -5  -5  -5 5395.46  241.28
  -5  -5   5 5089.99  260.27
  -5  -5   5 4807.02  242.38
  -5  -5   5 5126.79  254.77
  -5  -5   5 5190.78  275.77
  -5   5  -5 5073.39  298.97
  -5   5  -5 5364.66  246.08
  -5   5  -5 4877.91  245.38
  -5   5  -5 4940.81  263.37
  -5   5  -5 5061.49  246.88
  -5   5  -5 5027.50  254.57
  -5   5  -5 5251.07  246.88
  -5   5   5 4971.60  260.17
  -5   5   5 4979.90  242.98
  -5   5   5 5404.46  282.87
  -5   5   5 4905.61  241.88
  -5   5   5 5255.87  292.57
  -5   5   5 4745.73  244.88
   5  -5  -5 5246.98  258.87
   5  -5  -5 5219.98  242.78
   5  -5  -5 4773.32  274.37
   5  -5  -5 4939.51  244.88
   5  -5  -5 5344.97  242.38
   5  -5   5 5022.50  290.77
   5  -5   5 5130.29  244.48
   5  -5   5 5198.68  244.78
   5  -5   5 5190.88  250.57
   5  -5   5 5533.75  260.27
   5  -5   5 5164.78  254.97
   5  -5   5 5057.59  247.78
   5   5  -5 4808.52  267.17
   5   5  -5 4666.93  233.18
   5   5  -5 5370.26  244.98
   5   5  -5 4379.96  297.37
   5   5  -5 5255.57  242.08
   5   5  -5 4422.66  294.07
   5   5  -5 4933.81  245.38
   5   5  -5 5042.00  241.38
   5   5   5 4379.26  300.87
   5   5   5 4890.71  244.58
   5   5   5 4761.82  249.88
   5   5   5 5389.56  242.88
   5   5   5 5055.89  251.57
   5   5   5 4876.41  241.88
  -6   0   0  -18.70   24.20
  -6   0   0   15.50   16.50
  -6   0   0  -35.80   21.50
   0  -6   0  -23.00   26.80
   0  -6   0   -2.50    8.20
   0  -6   0    6.20   12.20
   0  -6   0   -5.20   18.80
   0  -6   0   22.10   15.70
   0  -6   0  -14.60   10.70
   0   0  -6   -1.80    7.40
   0   0  -6    5.60    9.30
   0   0  -6   15.80   36.10
   0   0  -6    3.60   14.60
   0   0  -6    8.40    7.50
   0   0   6   49.60   44.00
   0   0   6   -0.50    6.20
   0   0   6  -27.50   29.30
   0   0   6   40.70   17.10
   0   0   6    6.70    8.90
   0   6   0   29.70   33.10
   0   6   0    4.30    9.30
   0   6   0   11.80   14.40
   0   6   0   -8.50   12.40
   0   6   0    3.90   20.90
   0   6   0   -1.20   16.10
   6   0   0   13.80   16.70
   6   0   0   26.40   26.70
   6   0   0  -12.70   19.60
   6   0   0    2.20    7.50
   6   0   0  -25.60   25.60
   6   0   0   22.60   26.30
   6   0   0    0.40    7.00
   6   0   0  -11.80    7.20
  -6   0  -2   -4.70   20.70
  -6   0  -2   28.80   25.00
  -6   0  -2   14.70   10.70
  -6   0  -2  -12.60   22.60
  -6   0  -2   20.60    9.70
  -6   0  -2    8.10    8.10
  -6   0   2   10.10   27.80
  -6   0   2   19.90   17.00
  -6   0   2   26.20   20.60
  -6   0   2   44.20   30.70
  -6   0   2   18.30   30.90
  -2  -6   0  -10.80   24.00
  -2  -6   0   15.90   10.80
  -2  -6   0   19.60   12.20
  -2  -6   0   36.40   21.40
  -2  -6   0   19.50   27.70
  -2  -6   0   30.20   17.00
  -2  -6   0    7.80   10.10
  -2   6   0   52.39   39.90
  -2   6   0    2.90   11.70
  -2   6   0    4.80   15.90
  -2   6   0   -0.90   22.30
  -2   6   0   28.60   12.70
  -2   6   0    5.20   16.00
  -2   6   0   24.00   16.60
   0  -2  -6   42.20   24.40
   0  -2  -6   21.50    8.20
   0  -2  -6   27.10   16.30
   0  -2  -6   -4.00    9.40
   0  -2   6   26.60   31.30
   0  -2   6   16.30    6.20
   0  -2   6   24.70   11.30
   0  -2   6   29.10   13.00
   0  -2   6   78.79   29.60
   0  -2   6    9.40   15.30
   0  -2   6   16.80   10.00
   0   2  -6   -9.90   28.00
   0   2  -6   17.00   10.30
   0   2  -6   -4.20   12.70
   0   2  -6  -16.80   35.90
   0   2  -6   12.80   17.40
   0   2  -6   30.60   10.40
   0   2   6   31.90   20.30
   0   2   6   18.40   27.80
   0   2   6   22.80    9.00
   0   2   6   18.00    8.20
   0   2   6  -22.40   29.30
   0   2   6   20.20   14.60
   0   2   6    7.90   10.80
   2  -6   0  -18.50   27.60
   2  -6   0   18.30   11.00
   2  -6   0   11.20   14.90
   2  -6   0   -3.90   13.20
   2  -6   0   19.80   23.40
   2  -6   0   13.00   17.20
   2  -6   0   29.00   16.10
   2   6   0   32.30   32.80
   2   6   0   29.10   10.80
   2   6   0   18.60   14.80
   2   6   0   29.00   27.50
   2   6   0   24.80   17.70
   2   6   0   14.10   13.10
   6   0  -2   25.20   10.80
   6   0  -2   52.49   34.10
   6   0  -2   13.50   23.20
   6   0  -2   13.80    8.00
   6   0  -2  -11.30   33.80
   6   0  -2  -16.00   31.00
   6   0  -2   36.80   39.30
   6   0   2   24.30   23.10
   6   0   2   22.80    4.90
   6   0   2    7.80   24.20
   6   0   2   11.60    9.30
   6   0   2    7.90   23.60
   6   0   2   21.50   19.00
   6   0   2   28.20   16.10
   6   0   2    5.60    9.40
   0   6   2   11.30   17.50
   0   6   2   -0.80   13.40
   2   0  -6   23.30   11.40
   2   0  -6   26.30   10.40
   2   0  -6  -25.00   44.60
   2   0  -6   10.40   13.80
   2   0  -6   26.40   10.50
   2   0   6   78.79   37.20
   2   0   6    6.60   13.50
   2   0   6   28.00   11.50
   2   0   6  -25.70   25.90
   2   0   6   37.40   17.50
   2   0   6   17.90   10.80
   6  -2   0   35.50   25.80
   6  -2   0   22.30   11.60
   6  -2   0   27.70   12.70
   6  -2   0  -10.40   29.80
   6  -2   0   28.50   23.70
   6  -2   0   17.50   10.10
   6  -2   0   33.10   26.50
   6  -2   0   27.20   34.20
   6  -2   0   49.90   28.20
   6  -2   0   18.20   13.20
   6   2   0   40.10   14.70
   6   2   0   28.90   17.70
   6   2   0   20.60    6.30
   6   2   0  -30.60   21.50
   6   2   0   -9.10   24.60
   6   2   0   13.60    8.90
   6   2   0  -34.50   32.10
   6   2   0   13.40   21.40
   6   2   0   28.30   30.50
   6   2   0   21.30    9.50
   6   2   0   14.10    7.00
   0  -6   2   20.40   16.50
   0  -6   2  -26.30   15.00
   0  -6   2   25.30   14.30
   0   6  -2   44.30   47.30
   0   6  -2   18.60   10.50
   0   6  -2   42.70   15.50
   0   6  -2   28.70   15.60
   0   6  -2   37.80   28.10
   0   6  -2   42.90   19.70
   0   6  -2    5.50   15.60
   0   6   2   96.19   45.40
   0   6   2   13.30   10.50
   0   6   2   59.39   26.20
   0   6   2   15.20   17.80
   0  -6   2   10.20   13.70
   0  -6   2   17.90   26.70
  -2   0   6   28.00   29.50
  -2   0   6   20.20   34.00
  -2   0   6    6.80   12.70
   0  -6  -2   52.19   27.30
   0  -6  -2   25.10   10.30
   0  -6  -2   40.20   16.20
   0  -6  -2  -10.90   18.40
   0  -6  -2   13.20   11.00
   0  -6   2   10.40   32.20
   0  -6   2    9.90    8.90
  -2   0  -6   31.10   11.30
  -2   0  -6   22.10   17.20
  -2   0  -6   11.10    9.30
  -2   0   6   37.00   18.60
  -2   0   6   14.10   24.80
  -2   0   6   14.20    5.30
  -2   0   6   21.80    7.80
  -6   2   0  -13.30   26.00
  -2   0  -6  -20.40   29.10
  -2   0  -6   23.60    8.90
  -6   2   0    4.10    8.90
  -6   2   0    2.60   28.20
  -6   2   0   12.40   21.40
  -6  -2   0   54.99   23.40
  -6  -2   0   15.20   20.00
  -6  -2   0   -3.10   21.20
  -6   2   0   10.00   30.40
   2  -6   2  466.15   39.00
   2  -6   2  443.16   32.00
   2  -6   2  416.56   36.60
   2  -6  -2  408.36   39.30
   2  -6  -2  436.96   35.10
   2  -6   2  375.26   56.89
  -2   6   2  394.06   32.70
  -2   6   2  467.65   56.09
  -2   6   2  399.76   30.80
  -2   6   2  419.06   39.30
   2  -6  -2  460.45   59.49
   2  -6  -2  434.86   31.90
   2  -6  -2  382.06   40.00
   2   2   6  449.26   31.50
   2   2   6  388.36   31.70
   2   2   6  443.76   30.90
   2   2   6  472.85   62.69
   2   2   6  390.06   38.30
   2   2   6  445.56   31.60
   2   6  -2  484.45   73.39
   2   6  -2  470.95   29.70
   2   6  -2  397.26   34.70
   2   6  -2  404.36   60.59
   2   2   6  439.96   48.80
   2   2   6  466.65   66.09
   6   2   2  414.76   30.20
   6   2   2  439.16   34.40
   6   2   2  425.76   28.70
   2  -2   6  424.06   32.00
   2  -2   6  421.66   35.70
   2  -2   6  421.06   44.70
   2  -2   6  385.36   39.60
   2  -2   6  475.85   32.70
   2   2  -6  463.75   57.99
   2   2  -6  451.35   32.70
   2   2  -6  393.76   34.80
   2   2  -6  413.26   70.79
   2   2  -6  386.06   40.00
   2   2  -6  384.56   29.00
   2   6  -2  430.16   39.40
   2   6   2  414.16   56.29
   2   6   2  418.56   31.50
   2   6   2  449.16   36.00
   2   6   2  515.85   49.50
   2   6   2  387.36   39.30
   2   6   2  457.35   34.60
   6  -2  -2  451.75   35.70
   6  -2  -2  392.66   32.60
   6  -2  -2  345.17   52.09
   6  -2  -2  441.96   47.60
   6  -2  -2  428.86   26.90
   6  -2  -2  483.45   56.89
   6  -2  -2  460.35   67.19
   6  -2  -2  466.95   61.99
   6  -2  -2  389.36   28.90
   6  -2  -2  404.16   28.30
   6  -2   2  498.85   60.09
   6  -2   2  407.36   32.50
   6  -2   2  440.96   29.70
   6  -2   2  364.66   48.70
   6  -2   2  428.06   32.90
   6  -2   2  438.86   58.39
   6  -2   2  425.56   37.00
   6  -2   2  437.16   33.40
   6   2  -2  416.96   28.70
   6   2  -2  457.55   57.69
   6   2  -2  448.06   47.40
   6   2  -2  497.95   63.39
   6   2  -2  383.36   54.79
   6   2  -2  581.24   70.59
   6   2   2  424.76   42.30
   6   2   2  382.46   49.99
   6   2   2  499.25   50.69
  -6  -2  -2  376.46   42.50
  -6  -2  -2  471.95   42.90
  -6  -2  -2  547.55   54.89
  -6  -2  -2  403.06   30.10
  -6  -2  -2  449.86   25.60
  -6  -2   2  430.16   44.50
  -6  -2   2  438.06   50.19
  -6  -2   2  398.06   56.29
  -6   2  -2  428.26   61.09
  -6   2  -2  474.55   55.89
  -6   2  -2  419.06   31.00
  -6   2  -2  472.45   59.39
  -6   2  -2  385.16   36.20
  -6   2  -2  450.05   30.70
  -6   2   2  461.55   47.40
  -6   2   2  522.95   66.59
  -6   2   2  492.65   66.09
  -6   2   2  495.45   63.49
  -2  -6  -2  414.36   56.19
  -2  -6  -2  430.36   32.20
  -2  -6  -2  435.46   35.90
  -2  -6  -2  459.05   45.60
  -2  -6  -2  354.76   39.30
  -2  -6  -2  444.36   32.00
  -2  -6   2  457.35   63.19
  -2  -6   2  476.85   30.50
  -2  -6   2  431.86   33.40
  -2  -6   2  511.45   58.79
  -2  -6   2  459.05   34.90
  -2  -6   2  435.26   31.50
  -2  -2  -6  447.46   29.30
  -2  -2  -6  392.36   39.80
  -2  -2  -6  469.75   31.20
  -2  -2   6  375.96   54.99
  -2  -2   6  418.96   32.90
  -2  -2   6  440.86   33.60
  -2  -2   6  518.05   66.69
  -2  -2   6  518.25   61.89
  -2  -2   6  400.66   32.90
  -2  -2   6  378.86   30.00
  -2   2  -6  561.34   76.09
  -2   2  -6  443.96   30.70
  -2   2  -6  387.46   34.30
  -2   2  -6  397.06   59.89
  -2   2  -6  333.97   41.60
  -2   2  -6  452.75   32.10
  -2   2   6  392.46   58.09
  -2   2   6  453.85   27.50
  -2   2   6  408.76   25.20
  -2   2   6  471.25   52.79
  -2   2   6  456.45   67.89
  -2   2   6  493.35   35.40
  -2   2   6  401.06   28.90
  -2   6  -2  433.86   66.09
  -2   6  -2  427.06   34.00
  -2   6  -2  461.85   38.30
  -2   6  -2  452.65   36.70
  -2   6  -2  384.56   42.50
  -2   6  -2  495.75   39.70
  -2   6   2  401.66   58.49
   2  -2  -6  418.46   23.10
   2  -2  -6  438.86   69.79
   2  -2  -6  375.86   36.30
   2  -2  -6  445.86   29.30
   2  -2   6  543.35   74.99
   2  -2   6  410.26   30.40
   2  -6   2  423.76   40.20
   2  -2  -6  405.06   27.50
   2  -2  -6  307.57   50.69
   2  -6   2  475.35   50.29
   6   0   4  -25.00   12.80
   6   0   4  -11.00   15.40
   6   0   4    2.10   12.70
   6   0   4    4.90   11.00
   6   0  -4   60.29   52.69
   6   0   4   58.59   34.30
   6   0   4    1.20   26.10
   6   0  -4   -8.90   11.00
   6   0  -4   24.90   37.30
   6   0  -4  -11.40   24.30
   6   0  -4   -0.20    7.40
   6   0  -4  -78.99   43.20
   6   0  -4    4.90   38.90
   0   4  -6  -20.90   12.00
   0   4  -6  -24.10   44.90
   0   4  -6   12.90   23.30
   0   4  -6    5.60   12.50
   0   4   6    5.60   20.50
   0   4   6    5.40   11.70
   0   4   6   -7.80    7.80
   0   4   6   14.10   41.00
   0   4   6    2.30   16.20
   0   4   6   13.10   13.10
   4  -6   0   13.00   35.50
   4  -6   0   -9.80   13.20
   4  -6   0  -21.00   17.50
   4  -6   0   -2.90   13.70
   4  -6   0    6.00   13.40
   4  -6   0    5.40   33.20
   4  -6   0   21.50   20.10
   4   6   0   -3.40   33.60
   4   6   0    5.30   11.60
   4   6   0   -7.10   13.60
   4   6   0   -3.80   38.40
   4   6   0   19.00   19.30
   4   6   0  -37.10   13.40
  -6   0  -4   13.00    7.30
  -6   0  -4    5.80   12.10
  -6   0  -4    1.40   23.40
  -6   0  -4   -8.80   15.70
  -6   0  -4   -0.80    9.80
  -6   0   4   42.60   33.00
  -6   0   4   10.40   17.70
  -6   0   4    4.40   25.30
  -6   0   4  -12.70   36.20
  -4  -6   0  -11.40   21.70
  -4  -6   0   11.30   11.30
  -4  -6   0   37.50   22.80
  -4  -6   0   47.30   20.70
  -4  -6   0   37.60   16.30
  -4  -6   0    2.10    9.30
  -4   6   0   87.49   42.80
  -4   6   0   -6.90   15.80
  -4   6   0   37.60   34.70
  -4   6   0   -7.40   11.70
  -4   6   0   -3.20   19.40
  -4   6   0   -3.90   15.70
   0  -4  -6   -7.50   23.80
   0  -4  -6  -10.80   10.60
   0  -4  -6    5.90   28.20
   0  -4  -6  -18.30   12.60
   0  -4  -6    0.30   20.70
   0  -4  -6    9.40   12.00
   0  -4   6   18.70   40.90
   0  -4   6   -5.70    6.30
   0  -4   6   20.00   14.80
   0  -4   6   17.00   17.30
   0  -4   6   24.20   37.10
   0  -4   6   26.30   19.00
   0  -4   6   17.90   12.80
   0   4  -6   37.90   43.00
   0   4  -6   10.70   11.70
   0   4  -6   22.40   16.40
   4   0   6   37.30   21.90
   4   0   6   -0.50   12.10
   4   0   6   22.00   23.80
   4   0   6   18.30   16.10
   4   0   6   -7.90   13.50
   6  -4   0   20.30   33.00
   6  -4   0    1.80   13.00
   6  -4   0   13.80   16.10
   6  -4   0    4.90   11.80
   6  -4   0   -4.50   22.30
   6  -4   0   27.80   42.50
   6  -4   0   -7.70   15.40
   6  -4   0    2.40   17.00
   6   4   0    0.70   22.00
   6   4   0   -7.60   10.10
   6   4   0  -16.40   23.50
   6   4   0    5.30   27.60
   6   4   0   89.49   41.40
   6   4   0  -17.40    9.00
   0  -6  -4   32.00   18.90
   0  -6  -4   20.40   26.10
   0  -6  -4   -9.10   21.70
   0  -6  -4   19.70   12.40
   0  -6   4   10.50   47.10
   0  -6   4    5.80    9.10
   0  -6   4  -21.50   12.80
   0  -6   4  -44.50   33.20
   0  -6   4   16.00   15.70
   0   6  -4   17.50   51.29
   0   6  -4  -13.60   10.90
   0   6  -4    7.10   12.90
   0   6  -4   -1.30   17.20
   0   6  -4    1.80   23.10
   0   6  -4   -1.70   15.90
   0   6   4   11.00   12.80
   0   6   4  -12.50   17.10
   0   6   4    4.70   16.60
   4   0  -6   -1.20    5.20
   4   0  -6   23.70   13.10
   4   0  -6  -23.90   42.20
   4   0  -6    6.30   16.30
   4   0  -6   -2.40   11.30
   4   0  -6   49.80   51.89
   4   0  -6    8.70   14.70
   4   0  -6   -7.50    8.20
   4   0   6   52.99   38.30
  -4   0  -6  -22.60   10.90
  -4   0   6  -13.90   13.90
  -4   0   6    5.40   25.20
  -4   0   6    8.70   13.40
  -4   0   6   -8.20   29.20
  -4   0   6  -28.70   36.10
   0  -6  -4   15.70   30.70
   0  -6  -4    9.00   12.80
  -4   0  -6    8.40   20.30
  -4   0  -6   28.90   20.90
  -4   0  -6  -63.39   28.70
  -6  -4   0    2.40   17.60
  -6  -4   0   14.00    7.90
  -6  -4   0   -4.30   22.20
  -6  -4   0  -21.80   23.10
  -6   4   0   24.40   33.60
  -6   4   0   -2.40   16.80
  -6   4   0    0.70   30.70
  -6   4   0    8.50   10.10
  -6   4   0  -23.70   29.60
  -6   4   0   -4.30   51.89
  -6   4   0    4.90   13.70
  -6   4   0  -12.60   11.90
  -4   0  -6  -16.30   12.50
  -2  -6   4  248.28   50.89
   4  -2  -6  225.08   29.90
   4  -2  -6  268.37   23.80
   2  -4   6  262.47   29.80
   2  -4   6  275.87   34.90
   2  -4   6  259.47   34.50
   2  -4   6  255.97   29.30
   2   4  -6  271.77   58.39
   2   4  -6  230.28   26.70
   2   4  -6  176.88   28.00
   2   4  -6  239.78   29.90
   2   4  -6  242.18   69.59
   2   4  -6  249.88   36.80
   2   4  -6  225.98   24.60
  -6  -2  -4  255.97   38.90
   2  -6  -4  190.48   40.60
   2  -6  -4  255.17   26.40
   2  -6  -4  231.78   35.60
   2  -6  -4  257.57   47.90
  -2  -6   4  199.08   51.89
  -2  -6   4  298.57   30.80
  -4  -2   6  211.28   43.00
  -4  -2   6  266.27   30.80
  -4  -2   6  309.97   57.39
  -4  -2   6  306.97   59.09
  -4   2  -6  252.57   56.39
   4  -6   2  150.98   48.80
   4  -6   2  277.67   28.80
   4  -6   2  186.68   26.70
   4  -6   2  274.17   32.50
   4  -6   2  214.68   46.10
   4  -6   2  255.07   34.60
   4  -6   2  248.28   34.40
   4   6  -2  239.48   54.19
   4   6  -2  255.37   24.20
   4   6  -2  218.18   28.10
   4   6  -2  378.76   66.29
   4   6  -2  243.58   34.10
   4   6  -2  279.77   29.40
  -6  -4   2  304.97   46.90
  -6   4  -2  235.18   32.10
  -6   4  -2  151.88   41.40
  -6  -2  -4  245.28   31.60
  -6  -2  -4  254.17   23.00
   6  -4  -2  245.68   29.40
   4  -2  -6  148.99   49.90
   4  -2  -6  246.38   28.30
  -6   4  -2  238.98   30.30
   6   4   2  199.08   35.20
   6   4   2  207.58   39.00
   2   6   4  261.07   27.20
  -2   6  -4  218.08   30.00
  -2   6  -4  214.98   29.30
  -2   6  -4  281.57   41.50
   6  -2   4  286.57   66.29
   6  -2   4  250.67   27.20
   6  -2   4  234.78   22.50
   6  -2   4  234.48   40.10
   6  -2   4  268.47   30.00
   6  -2   4  301.77   47.50
   6  -2   4  237.88   32.10
   6  -2   4  223.78   29.60
   6   2  -4  221.18   21.20
   6   2  -4  272.97   25.90
   6   2  -4  295.17   57.09
   6   2  -4  247.58   37.60
   6   2  -4  183.68   59.09
   6   2  -4  374.96   56.49
   6   2  -4  262.37   67.39
   6   2  -4  228.68   15.20
   6  -4  -2  236.28   23.30
   6  -4  -2  290.97   40.20
   6  -4  -2  306.97   62.09
   6  -4  -2  290.07   30.10
  -6   2   4  309.97   36.90
  -6   2   4  208.88   25.60
  -2  -6   4  190.78   23.30
  -2  -6   4  274.07   27.30
  -2   6  -4  149.49   63.09
  -2   6  -4  267.27   29.80
  -2   4   6  260.37   41.30
  -2   4   6  241.68   24.50
  -2   4   6  224.58   15.00
  -2   4   6  333.67   68.29
  -2   4   6  254.37   32.60
  -2   4   6  296.67   27.30
  -6   4  -2  188.98   43.30
  -6   4  -2  271.87   36.60
   4   2   6  236.08   40.90
   4   2   6  223.58   54.29
   2  -4   6  199.88   53.49
   2  -4   6  236.88   24.10
  -2  -4  -6  252.57   32.80
  -2  -4  -6  236.68   35.90
  -2  -4  -6  207.38   25.70
   2   6   4  227.18   34.20
   2   6   4  295.07   29.60
   6  -4  -2  182.88   28.40
   6  -4  -2  208.38   48.70
   4  -2  -6  313.67   70.29
  -6   2   4  102.99   49.99
  -4  -6  -2  229.58   41.70
  -4  -6  -2  241.68   25.50
  -4  -6  -2  228.78   38.60
  -4  -6  -2  279.97   36.20
  -4  -6  -2  271.37   24.60
   6   4   2  212.98   25.90
   6   4   2  248.88   55.69
   6   4   2  271.67   31.20
   6   4   2  224.08   24.10
   2  -6  -4  243.88   32.20
   2  -6  -4  254.77   28.70
  -6   4  -2  205.48   26.80
  -4   2  -6  244.98   26.70
  -6  -4   2  330.77   54.49
   2   6   4  266.17   23.50
  -6   4  -2  298.07   30.40
   2   6   4  254.27   45.40
   4   2   6  272.47   27.50
  -4   6   2  196.58   46.40
  -4   6   2  249.88   29.30
  -4   6   2  177.48   47.30
  -4   6   2  229.38   24.90
  -4   6   2  270.57   34.30
  -4   6   2  246.68   32.10
  -2  -4  -6  278.97   47.60
  -2  -4  -6  256.37   37.40
  -6  -2  -4  256.17   36.20
  -6  -2  -4  274.87   37.20
  -6  -2  -4  249.28   26.90
  -6  -4   2  271.07   40.70
   4   2   6  326.57   48.90
   4   2   6  243.58   34.60
   4   2   6  301.87   28.70
  -6  -4   2  253.87   32.60
  -6  -4   2  225.38   22.10
   6  -4  -2  292.47   41.10
  -2   6  -4  275.57   33.60
  -4   2  -6  203.58   26.30
  -4   2  -6  223.98   36.50
  -4   2  -6  194.18   32.00
  -4   2  -6  244.68   22.90
   6  -4  -2  254.17   29.40
   4   2   6  371.06   38.10
  -6   2   4  250.47   49.50
  -6   2   4  287.17   39.20
   6   2   4  222.38   25.10
   4  -6  -2  293.67   28.30
   6   2   4  279.57   32.30
   6  -2  -4  267.07   24.80
   6  -2  -4  247.28   53.19
  -6  -2   4  286.17   51.29
   6  -2  -4  246.88   29.20
   2   4   6  300.37   48.20
  -2   4  -6  173.78   24.20
   4   6   2  196.78   39.20
   4   6   2  222.68   28.20
   4   6   2  247.88   49.80
  -4   6  -2  431.86   80.89
  -4   6  -2  272.67   32.00
  -4   6  -2  258.97   33.90
  -4   6  -2  176.28   40.20
  -4   6  -2  232.78   30.10
  -6   4   2  327.77   53.49
  -6   4   2  250.37   31.00
  -6   4   2  164.98   48.50
  -6   4   2  231.88   55.59
   6  -2  -4  239.98   36.90
  -4  -2  -6  237.38   20.60
   4  -6  -2  290.87   57.39
   6  -2  -4  147.89   49.50
   4   6   2  197.68   30.10
   4   6   2  288.97   29.30
   4  -6  -2  188.58   45.20
   4  -6  -2  324.27   58.59
   4  -6  -2  258.47   31.70
   4  -6  -2  319.37   33.40
   2  -4  -6  132.89   45.00
   6  -2  -4  266.47   51.79
  -2   4  -6  293.57   52.59
  -2   4  -6  291.27   41.40
   2  -4  -6  264.67   25.10
  -4   2   6  276.37   35.20
  -4   2   6  269.47   44.60
  -4   2   6  238.48   23.20
  -4   2   6  251.47   43.50
  -4   2   6  289.87   67.69
  -4   2   6  209.58   20.50
  -2  -6  -4  252.47   47.30
  -2  -6  -4  258.67   28.80
  -2  -6  -4  278.37   34.20
  -2  -6  -4  246.58   29.60
  -2  -6  -4  232.18   35.60
  -2  -6  -4  257.57   36.60
  -2  -6  -4  269.97   27.30
  -6  -2   4  216.58   49.80
  -6   2  -4  152.28   44.30
  -6   2  -4  249.18   24.90
  -6   2  -4  242.88   27.30
  -6   2  -4  236.08   42.40
  -6   2  -4  265.07   32.00
  -6   2  -4  244.38   26.50
   6  -2  -4  284.77   65.69
   6  -2  -4  206.28   23.20
   6  -2  -4  251.57   22.10
   6  -2  -4  209.28   16.80
  -2   6   4  273.77   48.50
  -2   6   4  213.38   27.60
  -2   6   4  246.78   47.40
  -2   6   4  234.98   22.50
  -2   6   4  246.58   32.40
  -2   6   4  216.58   27.60
   2   4   6  282.77   27.80
   2   4   6  275.57   22.60
   2   4   6  223.78   31.80
   2   4   6  263.27   28.10
  -4  -6   2  240.18   32.40
  -4  -6   2  266.77   23.50
   2  -6   4  316.27   65.89
   2  -6   4  214.58   24.50
   2  -6   4  256.67   32.20
   2  -6   4  259.27   35.90
   2  -6   4  334.37   54.39
   2  -6   4  302.57   33.80
   2  -6   4  223.48   34.00
   2  -6   4  237.58   31.50
   2   6  -4  184.38   60.19
   2   6  -4  257.97   22.50
   2   6  -4  261.57   28.60
   2   6  -4  224.08   33.30
   2   6  -4  356.36   57.89
   2   6  -4  226.58   33.50
   2   6  -4  290.17   31.60
  -4   6  -2  297.27   39.70
  -4   6  -2  271.77   33.70
  -6   4   2  212.28   17.10
  -2  -4   6  322.37   62.19
  -2  -4   6  241.28   29.60
  -2  -4   6  267.17   33.70
  -2  -4   6  380.46   61.59
  -2  -4   6  231.38   22.40
  -2   4  -6  276.07   65.39
  -2   4  -6  235.48   26.40
   4  -2   6  246.08   60.49
   4  -2   6  215.78   25.00
   4  -2   6  238.58   30.80
   4  -2   6  267.97   36.50
   4  -2   6  226.58   29.40
   4   2  -6  275.97   47.60
   4   2  -6  265.87   27.60
   4   2  -6  321.17   58.09
   4   2  -6  207.08   26.80
   4   2  -6  340.57   64.79
   4   2  -6  230.58   46.70
   4   2  -6  163.38   65.89
   4   2  -6  274.57   34.00
   2  -4  -6  228.48   31.60
   2  -4  -6  277.57   26.90
  -4  -2  -6  243.18   25.70
  -4  -2  -6  217.98   32.10
  -4  -2  -6  256.17   25.00
   4  -6  -2  161.48   28.80
  -6  -4  -2  274.57   38.50
  -6  -4  -2  252.57   15.80
  -6  -4  -2  311.27   42.60
  -6  -4  -2  189.68   36.10
  -6  -4  -2  240.08   28.20
   6   2   4  250.67   40.30
   6   2   4  278.07   53.29
   6   2   4  313.47   43.10
   6   2   4  214.78   24.40
  -6  -2   4  216.98   34.20
   6  -4   2  318.27   60.69
   6  -4   2  242.38   27.80
   6  -4   2  214.58   29.50
   6  -4   2  236.18   27.90
   6  -4   2  203.88   49.80
   6  -4   2  304.47   37.10
   6  -4   2  303.67   35.90
   6   4  -2  259.27   43.80
   6   4  -2  211.58   23.60
   6   4  -2  313.17   48.50
   6   4  -2  276.87   39.80
   6   4  -2  297.87   65.49
   6   4  -2  248.98   36.50
   6   4  -2  415.86   66.79
   6   4  -2  239.48   28.30
   6   4  -2  267.97   23.00
  -2   4  -6  252.47   32.30
  -2   4  -6  277.47   39.10
  -4  -6   2  299.07   46.40
  -4  -6   2  218.58   25.90
  -4  -6   2  211.48   38.50
  -4  -6   2  262.77   50.39
  -6  -4  -4   29.10    7.90
  -6  -4  -4   24.00   14.70
  -6  -4  -4   20.20   27.90
  -6  -4  -4    3.10   28.60
  -6  -4  -4   35.80   23.00
  -6  -4  -4   19.00   11.70
  -6  -4   4   35.90   22.30
  -6  -4   4   30.00   15.10
  -6  -4   4   44.10   27.70
  -6  -4   4   14.40   36.50
  -6  -4   4   30.60   35.20
  -6   4  -4  -40.50   47.80
  -6   4  -4   17.50   16.50
  -6   4  -4  -11.00   18.60
  -6   4  -4   28.80   35.30
  -6   4  -4   43.80   26.60
  -6   4  -4   37.30   17.80
  -6   4   4   60.49   32.20
  -6   4   4   -2.70   17.60
  -6   4   4   36.90   47.40
  -6   4   4   -0.50   19.90
  -6   4   4   44.90   52.99
  -4  -6  -4   22.50   32.10
  -4  -6  -4   18.50   17.00
  -4  -6  -4    9.30   29.30
  -4  -6  -4   34.20   27.20
  -4  -6  -4   44.70   15.90
  -4  -6   4   21.00   17.20
  -4  -6   4   27.80   26.20
  -4  -6   4   49.30   50.79
  -4  -6   4   32.60   13.20
  -4  -4  -6   45.50   23.50
  -4  -4  -6  -23.90   24.10
  -4  -4  -6   25.70   13.90
  -4  -4   6   -6.70   16.70
  -4  -4   6    5.60   22.40
  -4  -4   6   50.09   47.70
  -4  -4   6   13.40    6.30
  -4  -4   6   19.60    6.80
  -4   4  -6  -80.29   49.80
  -4   4  -6   39.50   15.30
  -4   4  -6   19.80   20.60
  -4   4  -6   26.80   27.60
  -4   4  -6   17.90   31.50
  -4   4  -6    4.90   31.50
  -4   4  -6   45.60   19.50
  -4   4   6  -10.40   22.80
  -4   4   6   15.00   15.20
  -4   4   6   -1.20   41.70
  -4   4   6   12.50   29.00
  -4   4   6   56.99   51.99
  -4   6  -4   79.09   68.79
  -4   6  -4  -10.80   18.70
  -4   6  -4   14.70   18.10
  -4   6  -4   30.30   19.40
  -4   6  -4   42.30   34.90
  -4   6  -4   41.90   29.80
  -4   6  -4   11.30   19.20
  -4   6   4   26.30   17.70
  -4   6   4   14.00   43.30
  -4   6   4   18.00    7.30
  -4   6   4    5.60   46.70
  -4   6   4   11.50   17.10
  -4   6   4   58.89   19.60
   4  -6  -4   35.90   32.70
   4  -6  -4    6.90   14.90
   4  -6  -4   48.50   25.80
   4  -6  -4   50.49   48.80
   4  -6  -4   21.70   25.00
   4  -6  -4   -2.70   16.60
   4  -6   4   85.99   54.29
   4  -6   4   18.10   14.60
   4  -6   4   12.80   20.30
   4  -6   4  -11.00   17.80
   4  -6   4   37.00   27.90
   4  -6   4   -2.00   24.60
   4  -6   4   53.39   25.70
   4  -4  -6   34.80   27.30
   4  -4  -6   23.60   12.70
   4  -4  -6   30.80   47.10
   4  -4  -6   38.50   21.40
   4  -4  -6   21.50   13.30
   4  -4   6   97.39   61.99
   4  -4   6    8.30   12.40
   4  -4   6   32.00   18.30
   4  -4   6   50.39   20.80
   4  -4   6   50.39   27.30
   4  -4   6   34.10   22.30
   4   4  -6   28.60   37.20
   4   4  -6   22.20   15.10
   4   4  -6   30.40   23.60
   4   4  -6  -25.00   66.49
   4   4  -6   38.10   26.80
   4   4  -6   54.39   64.19
   4   4  -6   21.10   27.20
   4   4  -6    9.50   12.30
   4   4   6   57.89   37.10
   4   4   6   -3.20   18.00
   4   4   6   40.00   23.70
   4   4   6    7.50   12.20
   4   4   6   16.10   22.70
   4   4   6   45.60   17.10
   4   6  -4    5.80   52.99
   4   6  -4   13.10   11.00
   4   6  -4   29.50   16.20
   4   6  -4   25.50   61.09
   4   6  -4  153.98   64.69
   4   6  -4   26.10   22.30
   4   6  -4  -33.80   18.10
   4   6   4    2.00   30.20
   4   6   4   -1.20   17.80
   4   6   4   44.90   14.10
   4   6   4   -7.50   22.80
   4   6   4   -0.80   18.00
   6  -4  -4   66.19   27.40
   6  -4  -4   18.00   15.30
   6  -4  -4  -84.79   44.10
   6  -4  -4   27.70   30.60
   6  -4  -4    4.10    8.00
   6  -4  -4    4.00   49.60
   6  -4  -4   54.49   18.30
   6  -4  -4    2.30   15.50
   6  -4   4  -14.00   45.30
   6  -4   4    4.00   14.30
   6  -4   4    1.70   15.60
   6  -4   4   60.69   21.60
   6  -4   4  -40.40   33.20
   6  -4   4   38.70   25.60
   6  -4   4  -15.40   21.00
   6   4  -4   25.60   30.40
   6   4  -4   15.10   11.70
   6   4  -4   22.90   13.00
   6   4  -4   49.50   41.50
   6   4  -4   28.00   30.40
   6   4  -4  -14.30   58.39
   6   4  -4   75.19   30.10
   6   4  -4   29.60   62.09
   6   4  -4   23.40   14.00
   6   4   4  -11.10   30.30
   6   4   4   72.79   34.80
   6   4   4   24.70   15.20
   6   4   4   31.20   21.00
   6   4   4   13.70   16.80
  -6  -6   0 9637.54  443.16
  -6  -6   0 9549.34  425.56
  -6  -6   0 9703.93  447.76
  -6  -6   0 9894.61  445.56
  -6  -6   0 8565.54  433.86
  -6  -6   0 8773.32  422.16
  -6   0  -6 9520.95  423.56
  -6   0  -6 8579.24  429.76
  -6   0  -6 9898.71  452.45
  -6   0  -6 8917.01  435.76
  -6   0  -6 9606.84  429.76
  -6   0   6 9465.95  427.46
  -6   0   6 8945.00  452.65
  -6   0   6 9304.37  473.85
  -6   6   0 9389.36  433.96
  -6   6   0 9392.16  467.45
  -6   6   0 9218.98  427.66
  -6   6   0 9490.25  455.55
  -6   6   0 9426.86  433.46
  -6   6   0 9702.13  432.46
   0  -6  -6 9526.15  454.95
   0  -6  -6 9491.45  431.96
   0  -6  -6 8812.92  445.76
   0  -6  -6 9848.01  433.16
   0  -6  -6 8701.43  436.96
   0  -6  -6 9597.54  431.86
   0  -6   6 8952.00  477.65
   0  -6   6 9346.96  424.26
   0  -6   6 8887.71  433.26
   0  -6   6 9087.39  461.35
   0  -6   6 9544.95  436.76
   0  -6   6 9213.08  430.36
   0   6  -6 8612.74  479.25
   0   6  -6 9198.98  426.06
   0   6  -6 9319.47  434.16
   0   6  -6 8686.53  436.26
   0   6  -6 8343.07  462.45
   0   6  -6 8882.51  444.26
   0   6  -6 9053.89  434.16
   0   6   6 9221.58  452.55
   0   6   6 9040.10  428.96
   0   6   6 9275.27  424.96
   0   6   6 9924.91  441.16
   0   6   6 8877.01  430.56
   6  -6   0 9382.86  462.35
   6  -6   0 9592.14  434.66
   6  -6   0 9010.70  436.66
   6  -6   0 9925.91  433.36
   6  -6   0 9743.53  428.06
   6  -6   0 8370.76  464.15
   6  -6   0 9598.74  437.36
   6  -6   0 9360.06  435.96
   6   0  -6 9447.96  423.96
   6   0  -6 9813.72  434.26
   6   0  -6 8855.01  463.85
   6   0  -6 9480.25  435.36
   6   0  -6 8773.92  427.76
   6   0  -6 8323.07  461.05
   6   0  -6 7822.82  458.55
   6   0  -6 8963.30  478.85
   6   0  -6 9626.94  422.46
   6   0   6 9289.97  468.35
   6   0   6 9132.69  441.86
   6   0   6 9551.54  434.26
   6   0   6 8856.51  426.76
   6   0   6 9580.64  440.16
   6   0   6 8937.71  430.26
   6   6   0 8688.63  450.65
   6   6   0 8876.51  428.96
   6   6   0 9532.55  431.56
   6   6   0 9221.18  430.46
   6   6   0 8896.01  442.66
   6   6   0 8735.93  461.45
   6   6   0 9999.00  436.86
   6   6   0 9125.69  427.96
  -6  -6  -2  420.86   61.59
  -6  -6  -2  374.06   28.60
  -6  -6  -2  504.75   62.09
  -6  -6  -2  481.35   62.19
  -6  -6  -2  407.16   41.80
  -6  -6  -2  447.46   30.70
  -6  -6   2  443.76   54.29
  -6  -6   2  344.57   32.30
  -6  -6   2  448.06   58.09
  -6  -6   2  362.26   65.39
  -6  -6   2  434.56   61.69
  -6  -2  -6  359.36   24.70
  -6  -2  -6  359.46   36.20
  -6  -2  -6  563.94   66.99
  -6  -2  -6  355.56   46.50
  -6  -2  -6  435.76   33.80
  -6  -2   6  402.06   57.29
  -6  -2   6  418.46   49.20
  -6  -2   6  432.76   68.39
  -6  -2   6  619.54   80.49
  -6   2  -6  536.45   87.89
  -6   2  -6  430.86   32.50
  -6   2  -6  379.06   50.89
  -6   2  -6  528.35   69.89
  -6   2  -6  451.25   51.39
  -6   2  -6  377.06   37.10
  -6   2   6  376.86   44.50
  -6   2   6  505.45   55.39
  -6   2   6  386.66   32.90
  -6   2   6  447.06   68.99
  -6   2   6  483.65   61.79
  -6   2   6  344.77   82.59
  -6   6  -2  388.16   76.29
  -6   6  -2  361.76   44.50
  -6   6  -2  403.96   47.70
  -6   6  -2  533.85   73.99
  -6   6  -2  426.56   39.20
  -6   6  -2  485.35   68.59
  -6   6  -2  415.26   50.59
  -6   6  -2  410.36   43.00
  -6   6   2  557.84   76.99
  -6   6   2  345.67   42.80
  -6   6   2  456.85   79.69
  -6   6   2  405.06   29.20
  -6   6   2  389.66   72.29
  -6   6   2  422.16   41.30
  -6   6   2  345.77   37.70
  -2  -6  -6  564.04   74.89
  -2  -6  -6  456.95   51.79
  -2  -6  -6  447.56   47.70
  -2  -6  -6  289.57   48.10
  -2  -6  -6  384.76   36.10
  -2  -6   6  230.68   76.59
  -2  -6   6  402.56   27.00
  -2  -6   6  378.86   42.30
  -2  -6   6  459.85   53.99
  -2  -6   6  348.67   69.29
  -2  -6   6  320.67   34.30
  -2  -6   6  445.76   37.90
  -2   6  -6  683.83  109.79
  -2   6  -6  366.16   39.60
  -2   6  -6  245.28   52.49
  -2   6  -6  409.36   47.60
  -2   6  -6  462.55   74.59
  -2   6  -6  450.25   88.09
  -2   6  -6  494.35   43.60
  -2   6   6  326.47   49.99
  -2   6   6  385.46   37.70
  -2   6   6  466.85   67.09
  -2   6   6  391.96   23.50
  -2   6   6  371.36   78.39
  -2   6   6  446.56   47.70
  -2   6   6  417.96   40.20
   2  -6  -6  421.56   63.69
   2  -6  -6  386.06   37.30
   2  -6  -6  406.06   66.69
   2  -6  -6  445.36   52.99
   2  -6  -6  483.65   39.20
   2  -6   6  511.65   97.89
   2  -6   6  390.56   32.60
   2  -6   6  337.17   44.40
   2  -6   6  405.56   48.90
   2  -6   6  529.55   77.39
   2  -6   6  430.86   53.09
   2  -6   6  410.26   44.80
   2   6  -6  351.26   70.49
   2   6  -6  341.17   29.50
   2   6  -6  411.06   37.90
   2   6  -6  405.06   52.29
   2   6  -6  426.16   88.19
   2   6  -6  451.55   56.49
   2   6  -6  331.97   38.80
   2   6   6  619.84   99.49
   2   6   6  357.76   37.50
   2   6   6  413.86   32.20
   2   6   6  461.45   49.99
   2   6   6  410.96   43.40
   6  -6  -2  494.35   67.09
   6  -6  -2  448.86   40.50
   6  -6  -2  315.77   72.09
   6  -6  -2  458.75   78.19
   6  -6  -2  332.17   41.00
   6  -6  -2  376.26   44.90
   6  -6   2  376.46   78.79
   6  -6   2  366.66   39.20
   6  -6   2  336.37   43.60
   6  -6   2  393.56   42.40
   6  -6   2  401.96   63.79
   6  -6   2  443.46   50.89
   6  -6   2  497.65   51.19
   6  -2  -6  395.96   31.50
   6  -2  -6  438.16   53.69
   6  -2  -6  339.87   23.30
   6  -2  -6  411.76   76.09
   6  -2  -6  327.97   86.49
   6  -2  -6  414.06   35.70
   6  -2   6  493.45   81.69
   6  -2   6  402.66   36.00
   6  -2   6  355.26   32.70
   6  -2   6  361.96   53.39
   6  -2   6  428.06   42.20
   6  -2   6  410.96   49.30
   6   2  -6  373.86   26.00
   6   2  -6  455.15   39.30
   6   2  -6  233.38   70.09
   6   2  -6  420.56   48.10
   6   2  -6  464.55   94.79
   6   2  -6  318.97   64.39
   6   2  -6  452.25  102.79
   6   2  -6  377.16   38.60
   6   2  -6  397.56   27.40
   6   2   6  283.07   55.19
   6   2   6  337.77   67.19
   6   2   6  321.37   47.20
   6   2   6  412.96   37.70
   6   2   6  432.46   48.10
   6   2   6  373.36   38.90
   6   6  -2  527.95   76.59
   6   6  -2  363.16   34.30
   6   6  -2  393.26   36.50
   6   6  -2  473.65   55.89
   6   6  -2  338.77   78.29
   6   6  -2  441.26   46.10
   6   6  -2  364.76   36.90
   6   6   2  372.66   56.99
   6   6   2  391.86   41.30
   6   6   2  305.17   49.40
   6   6   2  402.76   36.40
   6   6   2  449.36   73.19
   6   6   2  379.16   43.60
   6   6   2  402.66   38.30
  -6  -6  -4  -39.70   36.50
  -6  -6  -4    2.10   14.00
  -6  -6  -4    3.40   37.20
  -6  -6  -4   24.00   27.40
  -6  -6  -4    1.10   15.10
  -6  -6   4  -33.30   28.70
  -6  -6   4   -5.10   17.90
  -6  -6   4   39.00   38.80
  -6  -6   4   25.70   48.50
  -6  -4  -6   10.30    9.30
  -6  -4  -6   35.40   17.40
  -6  -4  -6  -23.30   32.50
  -6  -4  -6  -19.20   29.80
  -6  -4  -6   18.90   17.50
  -6  -4   6    5.00   30.70
  -6  -4   6  -19.10   29.20
  -6  -4   6   15.70   50.19
  -6   4  -6   51.69  107.59
  -6   4  -6   18.50   17.90
  -6   4  -6   -7.20   40.80
  -6   4  -6    1.60   35.10
  -6   4  -6   10.90   21.10
  -6   4   6   25.30   32.20
  -6   4   6  -12.80   19.30
  -6   4   6  -21.10   52.39
  -6   4   6  -42.20   28.10
  -6   4   6   39.90   70.09
  -6   6  -4   -1.20   69.49
  -6   6  -4  -18.60   21.20
  -6   6  -4   20.90   42.30
  -6   6  -4    8.00   33.80
  -6   6  -4   11.70   22.30
  -6   6   4   62.99   44.70
  -6   6   4    5.30   25.90
  -6   6   4  -24.50   55.09
  -6   6   4   -3.10    6.90
  -6   6   4  -77.69   59.09
  -6   6   4  -33.70   31.70
  -4  -6  -6   32.20   40.60
  -4  -6  -6    5.90   24.00
  -4  -6  -6  -17.20   22.20
  -4  -6  -6    4.90   30.60
  -4  -6  -6    2.00   16.80
  -4  -6   6   68.59   53.59
  -4  -6   6  -15.30   29.40
  -4  -6   6  -47.20   53.69
  -4   6  -6 -126.09  104.59
  -4   6  -6   27.10   21.20
  -4   6  -6   -1.30   34.00
  -4   6  -6   38.80   48.60
  -4   6  -6   13.60   22.90
  -4   6   6    1.50   21.90
  -4   6   6   71.69   59.39
  -4   6   6   16.50   27.10
  -4   6   6   -6.00   63.29
  -4   6   6   -3.60   21.30
   4  -6  -6   49.80   41.50
   4  -6  -6   22.10   16.60
   4  -6  -6  114.29   65.29
   4  -6  -6   66.29   32.60
   4  -6  -6    0.40   18.90
   4  -6   6   33.00   58.99
   4  -6   6   -2.20   16.00
   4  -6   6   19.60   24.10
   4  -6   6   -3.40   22.30
   4  -6   6   58.29   31.70
   4   6  -6   93.29   53.59
   4   6  -6   21.90   10.60
   4   6  -6   22.80   17.90
   4   6  -6   66.19   36.90
   4   6  -6   -4.10   20.60
   4   6   6   25.20   41.70
   4   6   6   25.00   15.10
   4   6   6  -28.70   26.60
   6  -6  -4   41.60   36.70
   6  -6  -4  -31.50   17.50
   6  -6  -4  -32.70   26.90
   6  -6  -4    4.60   20.90
   6  -6   4   83.89   59.09
   6  -6   4   -7.10   25.60
   6  -6   4  -14.20   23.40
   6  -6   4   13.50   23.60
   6  -6   4   41.30   40.70
   6  -6   4  -39.10   25.90
   6  -4  -6   10.70   28.00
   6  -4  -6   51.69   17.90
   6  -4  -6   93.39   36.30
   6  -4  -6   23.70   23.40
   6  -4  -6   16.40   16.50
   6  -4   6  -62.69   59.99
   6  -4   6    3.80   16.50
   6  -4   6   18.90   20.60
   6  -4   6  -14.10   22.10
   6  -4   6   -1.00   29.60
   6   4  -6   39.40   35.70
   6   4  -6   -9.80    9.00
   6   4  -6    2.40    8.20
   6   4  -6   -0.80   17.60
   6   4  -6  -70.29   56.49
   6   4  -6   32.60   36.70
   6   4  -6   42.90   27.60
   6   4  -6  -14.90   15.60
   6   4   6   -3.30   37.60
   6   4   6  -70.89   50.49
   6   4   6   44.50   38.90
   6   4   6    7.40   24.50
   6   4   6   16.70   26.60
   6   6  -4  -23.80   50.39
   6   6  -4    1.30   13.10
   6   6  -4   -1.00   18.10
   6   6  -4   21.70   46.10
   6   6  -4    7.80   22.30
   6   6   4   34.50   37.10
   6   6   4  -74.39   38.00
   6   6   4    6.90   14.60
   6   6   4   18.90   26.80
  -6  -6  -6  313.67   38.20
  -6  -6  -6  302.57   55.79
  -6  -6  -6  321.67   39.60
  -6  -6   6  379.66   58.89
  -6  -6   6  379.56   56.89
  -6  -6   6  290.97   77.09
  -6   6  -6  338.57   98.09
  -6   6  -6  378.36   47.20
  -6   6  -6  329.37   67.29
  -6   6  -6  371.56   47.80
  -6   6  -6  305.87   41.50
  -6   6   6  363.26   62.49
  -6   6   6  286.37   79.69
  -6   6   6  375.66   42.30
  -6   6   6  409.46  101.89
  -6   6   6  359.66   41.50
   6  -6  -6  395.86   61.79
   6  -6  -6  340.77   39.10
   6  -6  -6  255.17   45.50
   6  -6  -6  301.07   38.90
   6  -6   6  424.16  103.59
   6  -6   6  286.97   37.40
   6  -6   6  326.17   46.50
   6  -6   6  363.36   50.79
   6  -6   6  358.46   54.29
   6   6  -6  331.77   41.20
   6   6  -6  289.57   48.10
   6   6  -6  323.87   40.40
   6   6   6  230.28   49.50
   6   6   6  293.67   55.79
   6   6   6  350.56   40.30
   6   6   6  319.67   49.10
  -7  -1  -1 1017.90   76.79
  -7  -1  -1  976.10   68.59
  -7  -1  -1  925.61   81.59
  -7  -1   1  932.91   74.89
  -7  -1   1 1007.20   68.29
  -7  -1   1  944.41   83.39
  -7   1  -1  988.70   72.09
  -7   1  -1  959.90   81.89
  -7   1  -1  882.71   53.29
  -7   1  -1  825.42   83.79
  -7   1   1 1008.70   59.49
  -7   1   1  941.21   82.99
  -7   1   1  866.31   88.59
  -7   1   1 1011.60   80.49
  -1  -7  -1  911.21   84.39
  -1  -7  -1 1051.39   56.89
  -1  -7  -1  893.41   60.39
  -1  -7  -1  849.52   62.59
  -1  -7  -1  973.20   56.19
  -1  -7   1 1024.80   89.99
  -1  -7   1  979.90   54.49
  -1  -7   1 1005.00   59.19
  -1  -7   1  990.90   74.49
  -1  -7   1  930.31   62.29
  -1  -7   1  939.91   56.19
  -1  -1  -7  944.51   54.49
  -1  -1  -7  941.01   51.99
  -1  -1  -7  884.41   63.39
  -1  -1  -7 1019.30   54.69
  -1  -1   7  977.70   87.59
  -1  -1   7  960.00   45.00
  -1  -1   7  925.71   48.90
  -1  -1   7  941.51   56.49
  -1  -1   7  916.31   85.29
  -1  -1   7  788.22   84.39
  -1  -1   7  955.30   59.79
  -1  -1   7  927.91   51.29
  -1   1  -7  985.90   93.09
  -1   1  -7  945.81   54.59
  -1   1  -7  930.71   55.49
  -1   1  -7  861.91   85.99
  -1   1  -7  939.21   65.59
  -1   1  -7  974.50   54.89
  -1   1   7  884.21   68.29
  -1   1   7  960.20   86.79
  -1   1   7  984.70   48.50
  -1   1   7  908.81   52.69
  -1   1   7  847.42   90.99
  -1   1   7  900.91   59.69
  -1   1   7  974.80   52.39
  -1   7  -1 1299.27  145.79
  -1   7  -1  952.70   55.49
  -1   7  -1  898.71   63.29
  -1   7  -1  938.81   59.79
  -1   7  -1  856.41   62.39
  -1   7  -1  870.11   64.49
  -1   7   1  793.32   89.59
  -1   7   1  895.71   54.59
  -1   7   1  819.42   64.89
  -1   7   1  773.52   72.79
  -1   7   1  916.61   57.69
  -1   7   1  884.81   58.99
  -1   7   1  950.70   65.19
   1  -7  -1 1063.99   90.29
   1  -7  -1  887.91   54.39
   1  -7  -1  883.61   62.19
   1  -7  -1  898.21   63.89
   1  -7  -1  925.71   58.69
   1  -7   1 1169.68  102.19
   1  -7   1  997.90   54.59
   1  -7   1  918.51   60.89
   1  -7   1  917.41   68.69
   1  -7   1  871.31   69.09
   1  -7   1  982.30   60.89
   1  -1  -7  904.81   55.89
   1  -1  -7  899.01   80.99
   1  -1  -7  915.31   50.19
   1  -1  -7  922.91   96.39
   1  -1  -7  934.61   63.19
   1  -1  -7  955.60   53.79
   1  -1   7 1081.89   96.29
   1  -1   7  964.30   57.79
   1  -1   7  888.01   77.69
   1  -1   7  937.71   63.19
   1  -1   7  963.10   53.89
   1   1  -7  870.71   85.89
   1   1  -7  944.81   55.79
   1   1  -7  870.91   54.59
   1   1  -7  742.83   99.89
   1   1  -7  865.91   63.19
   1   1  -7  968.70   53.89
   1   1   7  892.41   71.29
   1   1   7  935.51   92.19
   1   1   7  922.91   51.09
   1   1   7  922.81   46.40
   1   1   7  984.80   55.09
   1   1   7  879.11   82.49
   1   1   7  931.81   62.59
   1   1   7  975.10   53.99
   1   7  -1  917.81  101.79
   1   7  -1  933.41   53.89
   1   7  -1  958.10   62.59
   1   7  -1 1026.60   78.09
   1   7  -1  885.71   64.69
   1   7   1  784.82   86.19
   1   7   1  897.11   53.99
   1   7   1  914.61   64.29
   1   7   1  879.31   67.99
   1   7   1  908.31   69.19
   1   7   1  912.71   65.19
   1   7   1  894.71   58.89
   7  -1  -1 1024.60   59.89
   7  -1  -1  951.20   55.59
   7  -1  -1  895.81   83.89
   7  -1  -1  865.11   68.49
   7  -1  -1  897.11   50.99
   7  -1  -1 1031.50   82.89
   7  -1  -1  911.51   96.79
   7  -1  -1  864.71   82.39
   7  -1  -1  896.11   49.50
   7  -1  -1  971.40   50.79
   7  -1   1 1007.30   74.89
   7  -1   1  959.80   56.29
   7  -1   1  965.10   51.69
   7  -1   1  823.82   73.39
   7  -1   1  964.30   54.39
   7  -1   1  906.71   86.49
   7  -1   1  988.10   70.59
   7  -1   1 1002.60   55.69
   7  -1   1  953.50   52.99
   7   1  -1  910.41   49.60
   7   1  -1  895.11   79.19
   7   1  -1  934.91   72.99
   7   1  -1  963.00   52.49
   7   1  -1 1006.10   90.69
   7   1  -1  943.61   85.29
   7   1  -1  970.20   87.99
   7   1  -1  880.11   46.60
   7   1  -1  929.91   45.90
   7   1   1 1002.20   60.29
   7   1   1  969.00   69.39
   7   1   1  854.71   73.99
   7   1   1  956.10   53.69
   7   1   1 1017.40   85.99
   7   1   1 1052.39   80.79
   7   1   1  885.71   75.59
   7   1   1  931.91   53.39
   7   1   1  948.71   50.19
  -7  -1  -3  354.16   48.10
  -7  -1  -3  330.07   30.00
  -7  -1  -3  389.16   55.69
  -7  -1  -3  275.27   24.40
  -1   7  -3  286.87   71.79
  -1   7  -3  334.87   32.20
  -1   7  -3  314.47   37.00
  -1   7  -3  340.67   39.60
  -1   7  -3  388.06   47.70
  -1   7  -3  305.87   38.50
   7  -1   3  318.67   31.50
   7  -1   3  319.77   50.59
   7  -1   3  370.16   36.00
   7  -1   3  307.77   30.60
  -7   1   3  448.76   66.99
  -7   1   3  322.67   44.90
  -7   1   3  271.07   57.19
  -3  -7  -1  460.55   61.59
  -3  -7  -1  321.37   31.50
  -3  -7  -1  313.77   32.80
  -3  -7  -1  376.66   48.80
  -3  -7  -1  253.37   35.30
  -3  -7  -1  304.77   28.00
   7   3   1  259.47   54.49
   7   3   1  332.07   52.89
   7   3   1  302.87   31.20
   7   3   1  333.47   26.10
   7  -3  -1  337.27   44.40
  -7   3  -1  322.67   53.39
  -7   3  -1  324.67   28.20
  -7   3  -1  307.07   56.99
  -7   3  -1  422.66   48.70
   3  -1  -7  332.57   77.39
   3  -1  -7  285.07   35.90
   7  -3  -1  277.37   65.49
   1   7   3  301.07   52.49
   1   7   3  302.07   32.00
  -3   7   1  488.25   75.99
  -3   7   1  368.76   34.60
  -3   7   1  343.57   59.99
  -3   7   1  303.57   30.20
  -3   7   1  263.87   35.10
  -3   7   1  296.37   39.10
  -1  -3  -7  358.06   48.40
  -1  -3  -7  327.27   24.90
  -1  -3  -7  343.67   42.00
  -1  -3  -7  299.27   29.10
   3  -1  -7  337.07   27.10
   7   1  -3  236.28   60.89
   3   1   7  260.77   40.10
  -3   1  -7  281.77   26.70
  -3   1  -7  264.87   31.30
  -3   1  -7  320.87   40.50
  -3  -1   7  276.77   51.09
  -3  -1   7  305.37   29.60
  -3  -1   7  405.46   65.89
  -3  -1   7  283.57   60.99
  -3  -1   7  340.17   28.20
  -3  -1   7  312.57   22.30
  -3   1  -7  424.16   91.29
  -1   3   7  340.17   48.80
  -1   3   7  278.07   25.50
  -1   3   7  316.57   24.50
  -1   3   7  287.47   61.49
  -1   3   7  349.96   38.20
  -1   3   7  349.17   28.70
   7  -3  -1  311.87   32.10
   7  -3  -1  281.97   34.20
   7  -3  -1  420.86   63.99
   7  -3  -1  386.66   49.10
   7  -3  -1  335.27   28.10
   1  -3   7  384.86   69.49
   1  -3   7  314.97   23.80
   1  -3   7  335.67   32.40
   1  -3   7  325.37   37.20
   1  -3   7  282.07   39.20
   1  -3   7  345.97   30.70
   1   3  -7  357.26   60.99
   1   3  -7  326.37   31.00
   1   3  -7  325.27   37.20
   1   3  -7  246.58   68.09
   1   3  -7  250.67   38.90
   1   3  -7  335.97   29.70
   7  -3  -1  314.07   33.30
   7  -3  -1  332.57   33.10
   7  -1   3  389.26   53.79
   1  -7  -3  444.56   85.09
  -7  -3   1  337.37   45.70
  -7  -3   1  338.37   51.79
  -7   3  -1  352.96   54.09
   1  -7  -3  344.17   33.20
  -7   3  -1  311.17   26.20
   7   1  -3  200.28   52.39
   7   3   1  264.67   43.40
   7   3   1  373.36   50.69
   7   3   1  319.77   48.00
   3  -7   1  438.26   74.99
   3  -7   1  327.17   31.00
   3  -7   1  298.07   37.30
   3  -7   1  379.96   42.20
   3  -7   1  262.87   48.30
   3  -7   1  271.47   37.10
   3  -7   1  321.77   38.40
   3   7  -1  377.46   71.99
   3   7  -1  289.17   29.00
   3   7  -1  343.87   36.30
   3   7  -1  230.68   51.29
   3   7  -1  307.77   38.30
   3   7  -1  275.27   33.40
   7  -3  -1  377.46   51.19
   3   1   7  285.97   31.10
   3   1   7  399.36   57.59
   3   1   7  298.77   39.60
  -1  -7   3  324.87   26.40
  -1  -7   3  260.17   51.89
   1   7   3  376.26   44.10
   1   7   3  362.26   43.10
   1   7   3  302.37   40.40
   1   7   3  378.76   36.90
   3  -1  -7  321.17   22.20
   3  -1  -7  337.17   32.40
   3  -1  -7  345.57   63.29
   3  -1  -7  300.97   23.20
   7  -1   3  333.27   54.59
   7  -1   3  337.77   21.90
   1  -7  -3  344.17   30.90
   1  -7  -3  309.87   43.00
   1  -7  -3  404.56   44.50
  -1  -7   3  370.46   56.99
  -3   1  -7  351.36   30.70
   7   1  -3  301.97   27.10
   7   1  -3  314.07   27.70
  -1  -7   3  273.47   36.40
   7   1  -3  261.67   44.20
   7   1  -3  328.27   24.90
   7   1  -3  300.47   64.59
   7   1  -3  370.76   59.69
  -7   3  -1  284.87   26.40
  -1  -7   3  299.97   34.60
   3   1   7  379.16   65.99
  -1  -7   3  324.77   33.80
   3   7   1  321.17   30.20
   3   7   1  363.06   36.20
   3   7   1  350.66   54.59
   3  -7  -1  348.37   41.70
  -7   1  -3  263.97   47.90
  -1  -3   7  389.46   37.00
   3   7   1  359.76   40.30
  -1  -3   7  292.87   31.70
   3   7   1  391.76   65.09
  -3   7  -1  313.07   33.40
   1   3   7  369.56   52.39
   1   3   7  319.47   62.79
   7  -3   1  479.25   65.19
   1   3   7  313.67   27.50
   1   3   7  326.37   28.10
  -7   1  -3  351.26   51.79
  -7   1  -3  298.27   30.30
   3  -7  -1  245.98   51.99
   7  -3   1  373.86   35.40
   7  -3   1  318.27   35.30
   7   3  -1  309.17   41.40
   7   3  -1  325.37   24.30
   7   3  -1  384.36   52.49
   7   3  -1  314.47   47.70
   7   3  -1  350.76   28.40
  -1  -3   7  340.37   64.69
  -1  -3   7  316.07   54.59
  -1  -3   7  287.37   34.30
  -7   1  -3  340.57   30.80
   7   3  -1  333.57   22.30
   3  -7  -1  348.47   53.59
   3  -7  -1  313.87   39.70
   3  -7  -1  316.17   37.20
  -3  -7   1  393.06   60.09
  -3  -7   1  370.16   30.50
   1   3   7  447.56   70.49
   1   3   7  324.77   39.70
   1   3   7  293.47   30.20
   7  -1  -3  308.97   26.20
   7  -1  -3  312.27   62.99
   7  -1  -3  182.28   56.09
   3   7   1  337.37   42.00
   3  -7  -1  310.27   31.10
  -3  -7   1  279.67   35.50
  -3  -7   1  272.77   27.40
  -3   7  -1  376.16   72.79
  -3   7  -1  283.47   32.70
   3  -1   7  309.67   34.40
   3  -1   7  418.56   48.50
   3  -1   7  326.77   42.10
   3  -1   7  294.17   31.40
   3   1  -7  307.87   31.20
   3   1  -7  405.16   63.69
   3   1  -7  304.27   31.90
   3   1  -7  293.37   73.59
   3   1  -7  295.87   38.30
   3   1  -7  326.27   25.50
   7   1   3  399.36   56.29
   7   1   3  326.07   45.70
   7   1   3  326.67   30.20
   7   1   3  395.66   44.40
   7   1   3  322.47   33.00
   7   1   3  324.57   28.40
   7  -3   1  365.26   61.79
   1  -7   3  263.47   56.89
   1  -7   3  303.77   27.50
   1  -7   3  257.07   34.90
   1  -7   3  411.86   56.89
   1  -7   3  279.67   39.00
   1  -7   3  309.47   39.30
  -3  -7   1  392.06   55.39
   1   7  -3  328.97   75.89
   1   7  -3  342.17   28.60
   1   7  -3  349.17   36.30
   1   7  -3  302.37   40.00
   1   7  -3  325.37   54.59
   1   7  -3  384.46   43.80
   1   7  -3  254.67   35.70
  -3   7  -1  331.67   41.10
  -3   7  -1  305.97   39.40
   3   7   1  254.07   34.50
   7  -1  -3  253.37   29.30
   7  -1  -3  329.67   63.09
  -7  -1   3  314.47   41.70
  -7  -1   3  405.86   53.79
  -7  -1   3  302.47   53.99
  -7  -1   3  333.87   58.79
  -7   1  -3  387.76   59.49
  -1   7   3  395.76   62.79
  -1   7   3  321.17   32.10
  -1   7   3  290.47   49.80
  -1   7   3  364.86   34.70
  -1   7   3  324.97   41.00
  -1   7   3  261.27   32.40
   7  -3   1  279.47   31.20
   7  -3   1  262.67   31.80
   7  -3   1  233.38   41.70
   7  -3   1  390.66   31.20
  -1  -7  -3  472.05   68.19
  -1  -7  -3  332.77   32.20
  -1  -7  -3  303.67   39.60
  -1  -7  -3  288.47   38.00
  -1  -7  -3  311.47   30.80
   7  -1  -3  300.37   64.29
  -3   7  -1  342.67   41.70
  -3   7  -1  357.06   57.29
  -1  -3   7  370.06   69.69
   3  -1   7  399.06   69.69
   3  -1   7  402.46   40.60
  -7  -1   3  370.56   52.49
   7   3  -1  311.37   60.49
   7   3  -1  306.07   27.20
  -3   1   7  339.27   40.00
  -3   1   7  269.07   51.69
  -3   1   7  318.67   22.90
  -3   1   7  286.47   51.49
  -3   1   7  274.47   61.79
  -3   1   7  289.17   31.10
  -3   1   7  273.47   28.00
  -1   3  -7  344.47   30.20
  -1   3  -7  263.17   35.10
  -1   3  -7  373.86   62.19
  -1   3  -7  234.38   39.30
  -1   3  -7  358.06   31.10
   7   3  -1  306.67   64.89
   7   3  -1  451.25   56.99
  -3  -1  -7  343.07   29.10
  -3  -1  -7  269.97   40.00
  -3  -1  -7  307.57   29.20
  -1  -3   7  309.37   27.20
  -1   3  -7  332.67   66.59
  -7   3   1  285.07   54.79
  -7   3   1  354.26   26.00
  -7   3   1  347.37   64.99
  -7   3   1  424.06   61.69
  -3  -1  -7  335.17   26.50
   1  -7   3  321.27   38.20
  -7   3   1  453.85   59.19
   1  -3  -7  373.26   58.89
   1  -3  -7  302.97   20.60
   1  -3  -7  298.47   39.50
   1  -3  -7  309.77   28.60
   7  -1  -3  345.67   45.80
   1  -3  -7  332.07   26.90
  -3  -7   1  262.67   41.00
  -3  -7   1  306.37   30.50
  -7  -3  -1  386.36   53.59
  -7  -3  -1  329.37   45.90
  -7  -3  -1  361.46   40.80
  -7  -3  -3  197.38   21.10
  -7  -3  -3  172.48   24.30
  -7  -3  -3  233.58   45.00
  -7  -3  -3  195.58   40.10
   3  -7   3  167.88   33.30
  -7  -3  -3  144.99   31.10
  -3   3  -7  156.68   26.00
  -3   3  -7  169.98   31.90
  -3   3  -7  256.57   51.19
  -3   3  -7  158.08   37.30
  -3   3  -7  475.45   99.89
  -3   3  -7  208.98   25.20
  -3  -3   7  225.28   82.19
  -3  -3   7  187.78   28.10
  -3  -3   7  204.98   30.00
  -3  -3   7  220.58   55.89
  -3  -3   7  157.28   49.10
  -3  -7   3  205.68   23.90
  -3  -3  -7  245.38   30.20
  -3  -3  -7  162.78   20.30
  -3  -3  -7  188.38   35.10
  -3  -3  -7  186.88   24.80
  -3  -7  -3  192.68   24.20
  -3  -7   3  211.48   48.60
  -3  -7   3  187.68   24.00
  -3  -7   3  194.58   27.50
  -3  -7   3  228.68   41.10
  -3  -7   3  239.18   51.19
  -3  -7   3  211.68   24.90
  -7   3  -3  151.48   25.60
  -7   3  -3  213.38   26.00
  -7   3   3  293.47   43.90
  -7   3   3  203.98   55.59
  -7   3   3  233.38   58.19
  -3  -7  -3  179.18   50.89
  -3  -7  -3  194.78   27.30
  -3  -7  -3  199.98   38.10
  -3  -7  -3  197.88   33.00
   7   3  -3  199.48   17.20
   7   3   3  200.18   35.30
   7   3   3  194.58   41.80
   7   3   3  155.48   42.50
   7   3   3  146.39   21.20
   7   3   3  155.18   26.10
  -7  -3   3  237.28   52.39
  -7   3  -3   77.99   46.90
  -7   3  -3  176.58   26.50
  -7   3  -3  213.38   44.70
  -7   3  -3  187.68   25.40
  -7   3  -3  143.99   46.00
   7  -3   3  238.98   56.29
   7  -3   3  210.68   28.10
   7  -3   3  176.28   22.90
   7  -3   3  261.47   48.20
   7  -3   3  246.18   30.50
   7  -3   3  241.28   52.09
   7  -3   3  233.88   32.80
   7  -3   3  206.68   30.00
   7   3  -3  205.38   23.30
   7   3  -3  160.18   50.79
   7   3  -3  175.88   42.90
   7   3  -3   96.29   66.29
   7   3  -3  198.68   44.30
   7   3  -3  175.88   73.19
   7   3  -3  149.49   19.80
   3   7  -3  146.59   62.99
   3   7  -3  235.28   23.90
   3   7  -3  167.48   25.60
   3   7  -3  185.88   61.19
   3   7  -3  215.48   31.60
   3   7  -3  209.78   32.70
   3   7   3  107.89   34.10
   3   7   3  167.48   23.70
   3   7   3  144.09   43.80
   3   7   3  134.69   28.50
   3   7   3  217.08   28.50
   7  -3  -3  200.38   30.10
   7  -3  -3  213.98   26.40
   7  -3  -3   96.39   51.29
   7  -3  -3  113.49   41.20
   7  -3  -3  199.58   20.00
   7  -3  -3  174.98   46.50
   7  -3  -3   58.49   57.09
   7  -3  -3  274.67   65.79
   7  -3  -3  184.08   23.10
   3  -3  -7  186.58   22.00
   3  -3  -7  264.47   58.99
   3  -3  -7  197.88   24.80
   3  -3  -7  227.38   30.90
   3  -3  -7  183.58   22.70
   3  -3   7  240.48   72.89
   3  -3   7  191.98   22.80
   3  -3   7  166.88   23.50
   3  -3   7  225.58   32.30
   3  -3   7  183.88   35.60
   3  -3   7  230.18   29.50
   3   3  -7  234.68   51.49
   3   3  -7  216.48   29.10
   3   3  -7  208.18   31.20
   3   3  -7  230.08   43.40
   3   3  -7  126.69   68.79
   3   3  -7  148.59   31.80
   3   3  -7  181.58   22.10
   3   3   7  114.59   34.10
   3   3   7  220.48   57.49
   3   3   7  173.38   24.70
   3   3   7  178.08   26.90
   3   3   7  219.98   26.20
   3   3   7  213.68   51.19
   3   3   7  149.39   31.20
   3   3   7  191.18   27.10
   7   3   3  165.98   21.40
  -3   3  -7  155.98   24.20
  -3   3   7  159.68   33.10
  -3   3   7  195.98   23.20
  -3   3   7  243.28   44.80
  -3   3   7  201.58   69.49
  -3   3   7  163.18   26.20
  -3   3   7  179.68   21.00
  -3   7  -3  224.28   76.29
  -3   7  -3  133.09   24.40
  -3   7  -3  180.08   29.20
  -3   7  -3  166.58   28.40
  -3   7  -3  153.38   36.80
  -3   7  -3  227.08   34.20
  -3   7   3  160.78   49.40
  -3   7   3  200.88   27.60
  -3   7   3  223.08   52.49
  -3   7   3  192.58   21.20
  -3   7   3  142.99   25.20
  -3   7   3  228.38   32.80
   3  -7  -3  153.28   42.70
   3  -7  -3  158.08   24.00
   3  -7  -3  186.48   35.40
   3  -7  -3  158.68   48.30
   3  -7  -3  223.18   36.30
   3  -7  -3  147.39   26.00
   3  -7   3  194.48   69.69
   3  -7   3  216.78   27.30
   3  -7   3  181.08   30.60
   3  -7   3  120.59   27.60
   3  -7   3  227.28   47.50
   3  -7   3  171.58   38.80
   3  -7   3  235.28   36.60
  -7  -3   3  188.38   38.70
  -7  -3   3  203.48   48.20
   7   5   1   -0.20   18.70
   7   5   1   13.70   15.70
  -7   5  -1   70.99   46.80
  -7   5  -1   25.70   20.80
   7   5   1   16.30   13.70
   7   5   1   84.29   58.49
   5  -7   1  -22.00   21.20
   5  -7   1   47.10   30.60
   5   7  -1   10.10   48.10
   5   7  -1   43.10   16.80
   5   7  -1  -17.10   16.40
   5   7  -1    8.60   61.99
   5   7  -1   15.80   24.90
   5   7  -1    4.00   20.10
   5   1   7   58.99   26.70
   5   1   7   -5.80   19.40
   7  -5  -1   43.00   38.40
   7  -5  -1    5.20   17.30
   7  -5  -1    7.20   21.40
   7  -5  -1    3.40   14.60
   7  -5  -1   -2.90   29.30
   7  -5  -1  -17.00   55.39
   7  -5  -1   14.70   20.60
   7  -5  -1   -7.40   22.80
  -1  -5  -7   -1.70   35.40
  -1  -5  -7   -2.90   19.90
  -1  -5  -7   20.90   31.30
  -1  -5  -7   18.00   16.00
  -1  -7   5    2.00   46.10
   7  -1   5  -34.10   43.70
   7  -1   5   15.90   11.10
   7  -1   5   49.40   42.20
   7  -1   5   -2.90   17.40
   7  -1   5   -7.90   22.60
   7  -1   5   20.90   20.70
   7   1  -5   10.50   13.80
   7   1  -5   10.20   14.90
   7   1  -5  229.98   60.89
   7   1  -5   58.69   35.10
   7   1  -5    9.50   65.09
   7   1  -5    9.80   52.29
   7   1  -5   43.90   73.99
   7   1  -5   13.00   12.00
   7   1  -5   -0.70    6.30
  -7  -1  -5   -4.10   30.50
  -7  -1  -5  -14.60   21.60
  -7  -1  -5   22.10   13.10
  -7   5  -1    4.90   15.30
   1  -5   7   15.70   24.30
   5  -7   1   13.90   46.40
  -7   5  -1   -6.80   16.70
  -1  -7   5   11.10   56.39
  -1  -7   5    4.80   10.00
  -1  -7   5   24.90   21.80
   5  -7   1   35.50   46.00
  -7  -1  -5    5.00   19.10
  -7   1   5   67.99   47.30
  -7   1   5  -26.50   30.30
  -7   1   5   18.70   52.69
  -5  -7  -1   13.50   15.10
  -5  -7  -1   12.10   31.40
  -5  -7  -1  -10.80   25.80
  -5  -7  -1   33.30   23.50
  -5  -7  -1   12.90   13.00
  -5  -1   7   13.40   35.20
  -5  -1   7   46.90   21.40
  -5  -1   7   17.50   43.30
  -5  -1   7  -18.50   49.30
  -5   1  -7  -20.70   43.00
  -5   1  -7   33.40   11.80
  -5   1  -7   41.70   18.30
  -5   1  -7   37.50   30.30
  -5   1  -7   -3.50   31.60
  -5   1  -7   32.10   16.70
  -7   5  -1   28.50   39.20
   5  -1  -7   -0.90   57.49
   7   5   1    0.80   30.50
  -5   7   1  -19.30   50.69
  -5   7   1  -14.60   21.10
  -5   7   1   -2.60   49.00
  -5   7   1   19.10   15.00
  -5   7   1  -25.70   23.90
  -5   7   1   30.30   21.90
  -1  -5  -7   70.49   42.20
   1   5  -7   15.50   34.30
   1   5  -7   30.00   17.40
   1   7   5   20.70   67.39
   7   5   1   -0.50   18.80
   7   5   1    8.00   14.30
  -1  -7   5    1.80   18.40
  -1  -7   5   47.50   21.40
  -1   7  -5  -82.69   61.39
  -1   7  -5   10.20   17.50
  -1   7  -5    8.20   16.00
  -1   7  -5   36.20   27.70
  -1   7  -5   50.39   38.70
  -1   7  -5    1.70   20.40
   1   7   5  -18.00   17.70
   1   7   5   23.70   12.50
   1   7   5   15.20   24.70
   1   7   5   -5.10   22.60
  -1   5   7   31.30   35.20
  -1   5   7   -7.70   14.30
  -1   5   7    1.90    9.30
  -1   5   7  -26.20   55.19
  -1   5   7   43.30   24.50
  -1   5   7   31.70   19.90
   1  -7  -5   15.60   17.50
  -7  -5   1   19.40   32.10
   5  -1  -7   28.10   10.20
  -7   5  -1   20.30   49.20
   1  -7  -5   24.80   35.00
   1  -7  -5   21.00   16.10
   1  -5   7  -28.40   57.49
   1  -5   7   10.90   10.90
   1  -5   7   27.30   21.90
   5   1   7   14.80   53.79
   1  -5   7   16.90   49.80
   1  -5   7   44.30   26.00
   1  -5   7   37.40   20.90
   1   5  -7   55.29   53.29
   1   5  -7    7.80   15.00
   1   5  -7  -14.00   24.20
   1   5  -7  -49.60   66.29
   1  -7  -5  -81.49   35.50
   5  -7   1    2.60   25.10
   5  -1  -7    9.30   15.20
   7   5   1   32.00   38.10
   5  -1  -7  -19.70   22.40
   5  -1  -7   17.00   11.80
   5  -1  -7  -15.70   48.10
   5  -1  -7   -7.10   80.29
   5  -1  -7    4.80   19.90
   5  -1  -7   29.80   12.90
   5   1   7   31.30   19.20
   5   1   7   34.40   34.10
   1  -7  -5  -47.70   27.90
  -5  -1   7  -13.50   18.70
   5   1   7   20.20   28.30
   5  -7   1   10.90   18.30
   5  -7   1  -47.20   23.60
   5  -7   1   36.00   19.70
  -7  -5   1   44.10   12.50
   5   1   7   66.79   41.20
  -7  -5   1   -4.40   23.80
   1  -7  -5   53.29   27.10
  -7  -5   1    9.20   33.60
  -7   1  -5  -11.90   14.00
   7   5  -1  -66.49   34.50
   7   5  -1   41.80   38.50
   7   5  -1   -9.80   68.39
   1  -5  -7   14.90   27.40
   1  -5  -7   18.70   16.50
   5  -7  -1   10.40   24.90
   7  -1  -5   35.80   59.99
   7   1   5   51.79   19.40
   7  -1  -5    0.70    9.30
  -5   7  -1   47.80   29.50
   7   5  -1    4.20   14.60
   7  -1  -5   54.69   60.79
   1  -5  -7    5.10   15.10
   1  -5  -7   32.00   44.70
   1  -5  -7   27.20   16.80
  -5   7  -1   36.10   17.80
   1   5   7    7.40   11.30
   1   5   7   14.70   57.99
   1   5   7  -10.00   25.60
  -7   1  -5    3.40   11.90
  -7   1  -5   -9.40   17.50
   7   5  -1    0.70   16.30
   5  -1   7   37.20   47.60
   5  -1   7   -3.80   30.60
   5  -1   7   25.30   18.00
   5  -1   7    9.30   19.50
   5  -1   7   12.20   24.10
   5  -1   7   -5.00   20.90
   5   1  -7   18.20   18.00
   5   1  -7   15.10   54.09
   5   1  -7   -6.90   18.00
   5   1  -7   64.29   51.29
   5   1  -7    1.10   76.09
   5   1  -7   31.20   21.40
   5   1  -7   13.00   12.00
  -7   1  -5  -21.40   22.30
   7   1   5   21.70   22.60
   7  -1  -5   11.40   12.20
   5  -7  -1   35.50   23.90
   5  -7  -1  -45.30   46.30
   5  -7  -1  -32.90   26.30
   5   7   1   31.30   18.80
   5   7   1   52.39   22.60
   5   7   1  -19.60   53.89
   5   7   1   13.20   24.40
   5   7   1   -0.70   21.20
   7  -1  -5    3.50   13.20
   7  -1  -5  -76.69   57.49
   7  -1  -5   -6.70   35.10
   7  -1  -5   13.90    8.70
   7  -5   1    8.50   42.70
   7  -5   1   17.20   16.60
   7  -5   1   17.30   21.50
   7  -5   1   20.50   17.90
   7  -1  -5  -75.79   72.09
   7  -5   1   -6.50   21.80
   7  -5   1    4.00   24.60
  -1   5  -7  -17.20   35.00
  -1   5  -7   -5.70   16.50
   7   1   5   -3.00   16.20
  -1  -5   7   26.50   50.99
  -7   1  -5   34.80   35.70
  -1  -5   7   29.40   16.70
  -1   5  -7  -23.00   54.99
  -1   5  -7    2.70   14.20
  -1   5  -7   23.50   22.70
  -1   7   5   38.60   41.60
  -1   7   5   47.80   19.60
  -1   7   5   28.10   40.70
  -1   7   5    9.40   23.50
  -1   7   5   11.40   23.10
   7   5  -1   22.90   53.89
   7   5  -1   34.30   20.20
   7   5  -1   12.50   14.30
  -5   7  -1   -7.30   20.00
   5   7   1   -2.40   36.50
   1  -5  -7  -10.30   33.00
   1  -7   5  -10.60   60.49
   1  -7   5    8.70   12.20
   1  -7   5   22.70   22.30
   1  -7   5  -12.20   44.20
   1  -7   5   33.70   23.60
   1   7  -5  -70.69   69.99
   1   7  -5   36.30   16.30
   1   7  -5   18.90   19.70
   1   7  -5  -16.00   25.10
   1   7  -5  124.99   65.39
   1   7  -5   71.09   37.90
   1   7  -5   19.20   21.10
   7  -5   1  -37.80   53.89
  -1   5  -7  -28.00   20.90
  -1   5  -7   46.40   60.49
  -5   1   7   26.70   33.90
  -5   1   7  103.59   43.10
  -5   1   7   -0.50   52.99
  -1  -7  -5   26.70   38.10
  -1  -7  -5   15.00   16.20
  -1  -7  -5   45.10   26.90
  -1  -7  -5  -15.20   30.40
  -1  -7  -5   29.00   27.00
  -1  -7  -5   37.10   34.60
  -1  -7  -5   14.50   17.40
   1   5   7   27.90   20.20
   5  -7  -1   48.00   49.30
   5  -7  -1   22.50   16.50
  -1  -5   7  -69.99   50.29
  -1  -5   7   20.10    6.90
  -1  -5   7   27.00   21.80
   7   5  -1    3.90   36.70
  -5  -7   1   56.19   31.40
  -5  -7   1   32.00   15.40
  -5  -7   1  -32.30   27.40
  -5  -7   1  -15.30   23.90
  -5  -7   1    3.20   15.50
  -5  -7   1   13.60   11.60
  -5   7  -1  -40.90   61.69
  -5   7  -1   27.40   22.50
  -5   7  -1   19.00   26.60
  -5   7  -1   18.70   46.10
  -5   1   7   -8.30   20.30
  -7  -5  -1   18.40   27.40
  -7  -5  -1    9.90    9.00
  -7  -5  -1   -5.30   32.60
  -7  -5  -1   29.80   32.20
  -7  -5  -1   -9.50   11.10
  -7  -5  -1   15.90    8.20
   7   1   5   20.70   26.30
   7   1   5   -9.80   60.89
   7   1   5   17.40   38.40
  -1  -5   7   37.70   21.10
   1   5   7   73.29   38.60
   1   5   7   15.00   15.10
  -7  -1   5    1.40   24.00
  -7  -1   5   81.49   41.10
  -7  -1   5   11.10   45.30
  -7   1  -5  119.79   48.60
  -7   5   1   -2.60   44.70
  -7   5   1    2.10   23.70
  -7   5   1   10.40   49.30
  -7   5   1   -4.90   12.20
  -7   5   1   12.90   48.00
  -7   5   1   55.29   15.80
  -7   5   1    7.20   13.70
  -5  -1  -7   20.30   11.10
  -5  -1  -7   -3.40   17.90
  -5  -1  -7    1.90   29.60
  -5  -1  -7   -2.50   30.00
  -5  -1  -7    1.30   15.00
   7  -3   5  360.16   41.00
   7   3  -5  351.96   35.60
   7   3  -5  394.36   79.49
   7   3  -5  333.07   53.29
   7   3  -5  245.38   55.89
   7   3  -5  311.57   36.40
   7   3  -5  346.77   25.30
   7  -5  -3  386.26   53.59
   7  -5  -3  314.27   37.60
  -3  -5  -7  335.87   48.10
  -3  -7   5  358.86   71.49
  -3  -7   5  362.96   29.50
   3   7   5  357.16   33.60
   3   7   5  399.16   48.60
   5  -3  -7  328.27   29.30
   5  -3  -7  396.26   47.50
   5  -3  -7  342.77   39.20
  -3   5   7  438.96   87.99
  -3   5   7  328.77   41.20
  -3   5   7  309.27   35.00
   5  -3  -7  303.07   32.00
  -5  -3   7  439.46   64.19
   7  -3   5  370.26   73.29
   7  -3   5  358.86   35.10
   7  -3   5  279.27   32.70
   7  -3   5  251.47   57.09
   7  -3   5  334.77   42.00
   7  -3   5  357.56   45.60
   3  -5   7  289.07   31.00
   3  -5   7  323.47   43.70
   3  -5   7  351.86   45.60
   3  -5   7  398.56   50.59
   3   5  -7  226.78   67.49
   3   5  -7  287.97   37.20
   3   5  -7  288.67   42.20
   3   5  -7  365.16   50.49
   3   5  -7  355.96   36.10
  -7   3   5  389.56   49.30
  -7   3   5  306.67   35.80
  -7   3   5  313.97   69.49
  -7   3   5  313.77   43.20
  -7   3   5  451.45   86.39
  -7   5  -3  393.76   71.79
   3  -7  -5  277.57   54.29
   3  -7  -5  413.06   37.20
   3  -7  -5  288.57   62.89
   5  -7   3  431.76   79.49
   5  -7   3  362.56   36.60
   5  -7   3  250.97   38.20
   5  -7   3  404.96   47.60
   5  -7   3  216.78   51.19
   5  -7   3  317.77   43.50
   5   7  -3  517.05   87.09
   5   7  -3  329.07   30.80
   5   7  -3  354.86   39.50
   5   7  -3  342.07   43.70
   5   7  -3  310.57   38.50
   7  -5  -3  359.16   41.40
  -5  -3   7  426.66   76.29
   3   7   5  451.55   71.59
   7   5   3  440.26   61.39
   7   5   3  223.28   60.39
   3  -5   7  273.07   71.59
  -5  -7  -3  250.47   64.69
  -5  -7  -3  360.76   34.00
  -5  -7  -3  290.57   51.09
  -5  -7  -3  310.67   41.60
  -5  -7  -3  310.07   32.40
   3  -7  -5  316.67   37.80
  -7  -5   3  286.07   32.30
  -7  -5   3  293.37   48.00
  -7  -5   3  294.67   62.49
  -7  -5   3  377.16   60.39
  -7   5  -3  433.26   93.49
  -7   5  -3  319.97   44.00
  -7   5  -3  258.67   57.39
  -7   5  -3  298.57   34.70
  -7  -3  -5  414.66   53.79
  -7   5  -3  371.26   48.60
  -7   5  -3  255.87   39.30
  -5   7   3  426.96   79.99
  -5   7   3  275.07   30.60
  -5   7   3  426.46   80.59
  -5   7   3  364.06   40.30
  -5   7   3  365.86   42.10
  -3   7  -5  338.37   40.90
  -3  -5  -7  343.77   41.20
  -3  -5  -7  305.57   35.00
   7  -5  -3  345.47   47.20
   7  -5  -3  400.16   31.50
   7  -5  -3  352.26   45.10
   7  -5  -3  339.27   41.90
   7   5   3  380.46   35.70
   5   3   7  320.97   35.90
  -5   3  -7  288.07   68.19
  -5   3  -7  359.06   32.80
  -5   3  -7  333.67   51.19
  -5   3  -7  229.08   49.10
  -3   5   7  276.57   34.00
  -3   5   7  310.77   47.20
  -5  -3   7  485.95   80.09
  -3  -7   5  368.36   53.59
   5   3   7  368.36   56.19
   5   3   7  310.37   69.79
   5   3   7  334.77   42.30
   5   3   7  352.76   44.70
  -7  -3  -5  349.27   42.50
   7   5   3  359.96   34.80
  -7  -3  -5  355.06   58.59
  -7  -3  -5  351.86   44.20
  -7  -3  -5  338.67   30.50
  -5  -3   7  349.67   42.20
  -3   7  -5  360.66   41.70
  -3   7  -5  340.67   43.70
   7   5   3  334.57   41.20
  -7  -5   3  316.07   43.30
  -5   3  -7  335.87   36.00
  -7   5  -3  346.27   40.30
  -3  -7   5  272.47   63.09
   3  -7  -5  345.17   48.10
  -3  -7   5  270.37   31.90
  -3   7  -5  456.65   96.89
  -3  -7   5  267.87   31.70
   5   3   7  290.77   44.00
  -7   3  -5  389.46   78.89
  -7  -5  -3  397.56   57.29
  -7  -5  -3  360.26   40.40
  -7  -5  -3  332.07   27.80
  -7   3  -5  382.96   45.70
  -5  -7   3  368.06   37.20
   5  -7  -3  376.26   38.40
  -7   3  -5  304.27   33.90
   5   7   3  354.46   34.60
  -7  -3   5  466.05   67.79
   5  -7  -3  281.57   56.79
  -5   7  -3  335.57   63.89
  -5   7  -3  342.97   43.40
  -5   7  -3  295.97   47.80
  -5   7  -3  352.76   45.00
  -7   3  -5  372.16   37.90
  -7   3  -5  328.37   60.69
  -7   5   3  340.97   43.70
  -7   5   3  269.87   64.49
  -7   5   3  492.45   83.69
  -5  -3  -7  327.27   27.40
  -5  -3  -7  429.46   48.00
  -5  -3  -7  308.37   35.30
  -5  -3  -7  273.57   42.70
  -5  -3  -7  335.77   33.80
   7  -3  -5  293.57   36.50
  -7  -3   5  301.57   43.90
   7  -3  -5  286.77   21.00
  -3   5  -7  335.67   76.79
  -3   5  -7  323.07   37.50
  -3   5  -7  388.66   49.20
  -3   5  -7  342.87   66.79
  -3   5  -7  328.67   39.00
  -5   7  -3  343.27   46.60
  -5   3   7  255.87   40.20
  -5   3   7  340.47   33.80
  -5   3   7  337.07   52.79
  -5   3   7  401.46   89.49
  -3  -7  -5  318.97   55.09
  -3  -7  -5  385.96   46.40
  -3  -7  -5  388.66   48.80
  -3  -7  -5  318.07   35.40
   7   3   5  280.67   40.80
   7   3   5  281.97   37.00
   7  -3  -5  243.58   63.99
   3   5   7  278.87   55.69
  -7   5   3  527.45   72.59
   7  -3  -5  370.76   36.70
   3   5   7  324.77   46.90
   7   3   5  333.97   35.70
  -7  -5  -3  319.57   20.20
  -7  -5  -3  367.96   50.59
  -3   7   5  320.27   58.19
  -3   7   5  244.88   31.40
  -3   7   5  304.17   66.79
  -3   7   5  284.27   24.60
  -3   7   5  286.37   35.10
  -3   7   5  389.06   88.49
  -3   7   5  370.06   46.80
   5  -7  -3  245.58   65.89
   5  -7  -3  252.67   41.30
   5  -7  -3  313.87   38.30
   3   5   7  285.87   38.40
   3   5   7  368.26   33.00
   3  -7   5  351.96   89.99
   3  -7   5  341.17   34.20
   3  -7   5  346.37   46.30
   3  -7   5  394.86   64.69
   3  -7   5  346.27   48.00
   3   7  -5  296.57   78.59
   3   7  -5  317.07   28.80
   3   7  -5  272.87   35.60
   3   7  -5  199.58   81.59
   3   7  -5  300.97   49.50
   3   7  -5  310.57   39.30
   5   7   3  323.97   70.69
   5   7   3  354.36   46.10
   5   7   3  326.27   40.30
   7  -3  -5  334.37   38.80
   7  -3  -5  264.67   33.80
   7  -3  -5  338.77   51.79
  -5  -7   3  457.15   60.69
   5  -3   7  334.67   81.49
   5  -3   7  362.26   34.20
   5  -3   7  313.47   36.00
   5  -3   7  368.46   44.10
   5  -3   7  352.66   47.90
   5   3  -7  385.26   55.39
   5   3  -7  353.26   37.10
   5   3  -7  388.06   43.50
   5   3  -7  250.37   56.59
   5   3  -7  350.16   41.10
   5   3  -7  386.06   29.40
   7  -3  -5  314.97   90.79
   3  -5  -7  410.86   59.29
   3  -5  -7  361.86   33.80
   3  -5  -7  225.38   62.39
  -5   7  -3  348.47   82.89
  -5   7  -3  358.06   45.70
   7   3   5  302.97   53.49
   7   3   5  346.37   56.29
  -3  -5   7  344.27   72.39
  -3  -5   7  327.07   42.40
  -3  -5   7  420.96   75.29
  -3  -5   7  330.07   28.10
  -3  -5   7  341.07   31.70
   7  -5   3  495.25   87.99
   7  -5   3  330.47   38.60
   7  -5   3  315.47   40.00
   7  -5   3  423.56   44.20
   7  -5   3  386.76   66.19
   7  -5   3  274.07   42.40
   7  -5   3  384.26   45.70
   7   5  -3  343.97   57.89
   7   5  -3  271.17   32.00
   7   5  -3  339.67   33.30
   7   5  -3  400.26   65.39
   7   5  -3  327.17   37.60
   7   5  -3  337.27   32.90
   3  -5  -7  434.36   51.79
   3  -5  -7  378.06   36.60
  -5  -7   3  348.57   54.09
  -5  -7   3  391.26   72.59
  -5  -7   3  372.26   47.80
  -7  -5  -5 1191.38   58.99
  -7  -5  -5 1204.08   93.79
  -7  -5  -5 1307.27  110.59
  -7  -5  -5 1130.19   82.79
  -7  -5  -5 1204.58   68.89
  -7  -5   5 1131.99   79.29
  -7  -5   5 1214.18   94.99
  -7  -5   5 1384.86  119.79
  -7   5  -5 1286.57  149.88
  -7   5  -5 1153.58   77.19
  -7   5  -5 1184.38  117.39
  -7   5  -5 1188.88   91.49
  -7   5  -5 1185.58   77.39
  -7   5   5 1320.47  106.59
  -7   5   5 1049.99   76.39
  -7   5   5 1338.37  130.99
  -7   5   5 1221.48  143.09
  -5  -7  -5 1256.97  111.29
  -5  -7  -5 1204.08   73.29
  -5  -7  -5 1331.77   98.49
  -5  -7  -5 1268.47   72.69
  -5  -7   5 1244.48  107.79
  -5  -7   5 1352.46  100.69
  -5  -7   5 1189.28  126.49
  -5  -7   5 1079.59   59.99
  -5  -7   5 1142.49   60.49
  -5  -5  -7 1071.89   74.59
  -5  -5  -7 1195.28   82.99
  -5  -5  -7 1196.48   87.69
  -5  -5  -7 1192.98   72.99
  -5  -5   7 1112.39  113.29
  -5  -5   7 1294.07   92.09
  -5  -5   7 1054.59  124.39
  -5   5  -7 1565.14  171.48
  -5   5  -7 1174.78   75.39
  -5   5  -7 1270.77  103.29
  -5   5  -7 1266.37   91.09
  -5   5  -7 1303.97   78.29
  -5   5   7 1040.50   96.09
  -5   5   7 1164.58   74.59
  -5   5   7 1262.57  123.99
  -5   5   7 1205.48   89.39
  -5   5   7 1227.08  148.89
  -5   5   7 1102.29   75.59
  -5   7  -5 1501.85  177.38
  -5   7  -5 1187.58   82.09
  -5   7  -5 1305.47  109.49
  -5   7  -5 1231.28   80.69
  -5   7   5 1083.49  112.99
  -5   7   5 1432.86  135.79
  -5   7   5 1126.39  133.49
  -5   7   5 1116.59   76.19
  -5   7   5 1291.17   77.19
   5  -7  -5 1374.26  110.89
   5  -7  -5 1151.78   74.29
   5  -7  -5 1216.38   76.39
   5  -7   5 1224.28  158.98
   5  -7   5 1227.88   74.79
   5  -7   5 1310.47   87.29
   5  -7   5 1110.79   96.49
   5  -7   5 1270.87   89.29
   5  -5  -7 1161.98   96.39
   5  -5  -7 1162.68   70.99
   5  -5  -7 1040.70   83.39
   5  -5  -7 1041.90   83.29
   5  -5  -7 1284.77   73.09
   5  -5   7 1188.18  151.98
   5  -5   7 1293.37   74.09
   5  -5   7 1120.79   78.59
   5  -5   7 1271.67   85.39
   5  -5   7 1264.77   91.49
   5   5  -7 1155.08   76.19
   5   5  -7 1123.29  124.49
   5   5  -7 1164.58   81.89
   5   5  -7 1093.39   91.39
   5   5  -7 1144.89   70.99
   5   5   7 1422.66  145.29
   5   5   7 1108.39   86.19
   5   5   7 1125.79   72.09
   5   5   7 1081.59   87.39
   5   7  -5 1188.38   64.79
   5   7  -5 1275.97   77.79
   5   7  -5 1158.58   86.99
   5   7  -5 1269.27   82.99
   5   7   5 1204.38  106.89
   5   7   5 1297.97   73.19
   5   7   5 1257.47   87.69
   7  -5  -5 1277.67   92.99
   7  -5  -5 1186.08   74.99
   7  -5  -5 1159.48   96.59
   7  -5  -5 1060.29   77.79
   7  -5  -5 1232.68   73.19
   7  -5   5 1287.77  144.09
   7  -5   5 1110.59   75.69
   7  -5   5 1170.98   75.99
   7  -5   5 1248.98   83.39
   7  -5   5 1164.48  111.49
   7  -5   5 1225.98   91.89
   7   5  -5 1113.79   95.29
   7   5  -5 1164.28   64.19
   7   5  -5 1282.87   75.29
   7   5  -5 1335.27  127.29
   7   5  -5 1273.87   91.09
   7   5  -5 1205.08   75.19
   7   5  -5 1176.38   72.09
   7   5   5 1313.67  106.19
   7   5   5 1238.78  128.29
   7   5   5 1245.88   74.29
   7   5   5 1278.07   86.79
  -7  -7  -1  351.56   58.19
  -7  -7  -1  328.57   30.80
  -7  -7  -1  405.06   65.19
  -7  -7  -1  372.66   59.09
  -7  -7  -1  311.87   37.40
  -7  -7  -1  293.57   27.70
  -7  -7   1  281.57   43.80
  -7  -7   1  375.46   35.00
  -7  -7   1  276.57   56.29
  -7  -7   1  454.15   62.29
  -7  -1  -7  342.87   25.90
  -7  -1  -7  291.17   53.99
  -7  -1  -7  334.97   45.90
  -7  -1  -7  369.96   37.80
  -7  -1   7  328.67   37.10
  -7  -1   7  383.06   46.40
  -7  -1   7  411.46   51.09
  -7  -1   7  350.96   69.49
  -7  -1   7  252.47   69.99
  -7   1  -7  322.67   70.89
  -7   1  -7  369.66   32.30
  -7   1  -7  250.37   54.19
  -7   1  -7  252.77   47.70
  -7   1  -7  299.17   37.40
  -7   1   7  390.76   45.00
  -7   1   7  368.06   48.00
  -7   1   7  447.96   68.39
  -7   1   7  226.88   76.89
  -7   7  -1  268.27   71.49
  -7   7  -1  408.46   41.00
  -7   7  -1  385.96   67.39
  -7   7  -1  429.76   47.80
  -7   7  -1  389.66   46.90
  -7   7   1  505.65   92.49
  -7   7   1  338.47   80.19
  -7   7   1  326.27   34.40
  -7   7   1  354.66   74.09
  -7   7   1  386.16   47.80
  -7   7   1  332.67   41.00
  -1  -7  -7  369.56   71.69
  -1  -7  -7  264.77   35.10
  -1  -7  -7  262.27   56.69
  -1  -7  -7  304.07   42.10
  -1  -7  -7  305.47   40.10
  -1  -7   7  295.37   84.79
  -1  -7   7  289.97   30.00
  -1  -7   7  392.46   88.39
  -1  -7   7  341.27   43.00
  -1  -7   7  365.76   43.50
  -1   7  -7  408.36  106.99
  -1   7  -7  337.17   43.60
  -1   7  -7  443.66   94.19
  -1   7  -7  273.87   38.90
  -1   7   7  191.38   50.69
  -1   7   7  386.16   28.10
  -1   7   7  349.67   95.69
  -1   7   7  360.46   48.40
   1  -7  -7  368.86   62.29
   1  -7  -7  371.86   41.90
   1  -7  -7  428.56   71.99
   1  -7  -7  388.26   44.70
   1  -7  -7  368.06   41.90
   1  -7   7  451.55   98.89
   1  -7   7  314.27   29.80
   1  -7   7  322.07   74.79
   1  -7   7  391.96   48.20
   1   7  -7  485.85   97.89
   1   7  -7  259.47   33.40
   1   7  -7  343.07   43.80
   1   7  -7  356.76   43.50
   1   7   7  238.38   45.60
   1   7   7  344.07   31.50
   1   7   7  394.36   49.70
   7  -7  -1  411.96   75.69
   7  -7  -1  331.77   42.40
   7  -7  -1  341.67   42.70
   7  -7  -1  331.87   58.19
   7  -7  -1  305.77   44.90
   7  -7   1  270.27   68.09
   7  -7   1  284.67   37.00
   7  -7   1  296.97   39.20
   7  -7   1  420.96   51.19
   7  -1  -7  299.47   30.00
   7  -1  -7  379.06   42.30
   7  -1  -7  300.27   50.89
   7  -1  -7  309.07   23.00
   7  -1  -7  309.97   33.80
   7  -1  -7  342.47   38.70
   7  -1  -7  288.37   30.10
   7  -1   7  287.77   70.89
   7  -1   7  355.86   63.99
   7  -1   7  353.96   45.00
   7  -1   7  349.87   49.20
   7   1  -7  343.07   26.40
   7   1  -7  349.27   41.40
   7   1  -7  364.66   51.19
   7   1  -7  315.17   40.30
   7   1  -7  450.75   88.09
   7   1  -7  419.26   40.50
   7   1  -7  310.77   27.20
   7   1   7  337.87   68.69
   7   1   7  292.47   79.09
   7   1   7  254.07   54.49
   7   1   7  328.77   43.10
   7   1   7  267.87   43.00
   7   1   7  361.96   47.70
   7   7  -1  336.27   42.00
   7   7  -1  299.57   42.70
   7   7  -1  363.96   62.69
   7   7  -1  352.46   45.40
   7   7  -1  316.67   37.70
   7   7   1  222.48   55.29
   7   7   1  339.37   40.10
   7   7   1  357.06   45.90
   7   7   1  322.47   38.00
  -7  -7  -3  486.35   65.79
  -7  -7  -3  426.76   33.60
  -7  -7  -3  441.26   66.89
  -7  -7  -3  533.45   68.59
  -7  -7  -3  447.06   54.19
  -7  -7  -3  397.56   36.30
  -7  -7   3  460.55   61.59
  -7  -7   3  397.06   43.70
  -7  -7   3  428.66   69.99
  -7  -7   3  391.66   77.19
  -7  -7   3  561.14   70.09
  -7  -3  -7  445.16   27.60
  -7  -3  -7  487.55   69.49
  -7  -3  -7  428.46   41.60
  -7  -3   7  434.96   50.49
  -7  -3   7  489.25   63.29
  -7  -3   7  439.76   80.89
  -7   3  -7  299.07   84.79
  -7   3  -7  461.95   41.10
  -7   3  -7  413.56   67.99
  -7   3  -7  442.26   45.90
  -7   3   7  445.26   63.59
  -7   3   7  544.65   75.69
  -7   3   7  424.06   42.60
  -7   3   7  354.46   78.59
  -7   3   7  478.25   62.39
  -7   3   7  458.75   98.19
  -7   7  -3  554.44  112.19
  -7   7  -3  428.16   57.99
  -7   7  -3  436.96   76.79
  -7   7  -3  468.95   77.69
  -7   7  -3  509.45   82.59
  -7   7  -3  402.36   56.39
  -7   7  -3  480.25   52.39
  -7   7   3  570.94   97.99
  -7   7   3  382.46   96.09
  -7   7   3  452.55   31.80
  -7   7   3  490.95   90.89
  -7   7   3  365.66   47.10
  -7   7   3  430.56   42.90
  -3  -7  -7  359.26   73.79
  -3  -7  -7  336.47   49.50
  -3  -7  -7  309.47   56.69
  -3  -7  -7  439.76   54.89
  -3  -7  -7  353.26   45.80
  -3  -7   7  422.16   81.89
  -3  -7   7  462.35   56.89
  -3  -7   7  376.96   84.39
  -3  -7   7  371.06   39.00
  -3  -7   7  455.45   41.00
  -3   7  -7  694.43  170.18
  -3   7  -7  453.55   49.20
  -3   7  -7  376.56   87.59
  -3   7  -7  421.76   52.69
  -3   7   7  536.35   82.09
  -3   7   7  549.05   86.49
  -3   7   7  579.34  114.29
  -3   7   7  523.35   58.69
  -3   7   7  394.46   45.80
   3  -7  -7  360.26   66.29
   3  -7  -7  440.86   46.20
   3  -7  -7  498.85   46.30
   3  -7   7  645.84  127.59
   3  -7   7  420.96   39.80
   3  -7   7  418.26   54.79
   3  -7   7  524.05   92.19
   3  -7   7  439.06   57.29
   3   7  -7  498.85  103.09
   3   7  -7  381.46   33.10
   3   7  -7  457.75   49.10
   3   7  -7  387.16   50.39
   3   7   7  494.85   41.40
   3   7   7  437.96   57.39
   7  -7  -3  445.66   71.49
   7  -7  -3  405.86   48.10
   7  -7  -3  506.95   55.39
   7  -7   3  358.26   78.49
   7  -7   3  490.55   48.00
   7  -7   3  423.46   55.09
   7  -7   3  508.65   63.69
   7  -3  -7  424.56   37.90
   7  -3  -7  461.65   58.49
   7  -3  -7  561.54   49.10
   7  -3  -7  354.86   36.70
   7  -3   7  449.16   91.79
   7  -3   7  434.16   44.20
   7  -3   7  450.05   42.60
   7  -3   7  460.95   56.19
   7  -3   7  307.87   51.59
   7   3  -7  374.56   26.20
   7   3  -7  388.56   25.40
   7   3  -7  393.66   44.40
   7   3  -7  346.17   48.70
   7   3  -7  464.15   75.79
   7   3  -7  440.36   46.50
   7   3  -7  388.46   35.60
   7   3   7  422.16   70.69
   7   3   7  420.26   89.89
   7   3   7  413.36   62.59
   7   3   7  482.05   46.20
   7   3   7  372.86   52.49
   7   7  -3  387.36   41.30
   7   7  -3  472.35   48.40
   7   7  -3  533.15   74.19
   7   7  -3  456.05   57.19
   7   7  -3  458.95   53.69
   7   7   3  461.15   75.69
   7   7   3  432.86   44.10
   7   7   3  481.45   59.09
  -7  -7  -5  896.61  106.29
  -7  -7  -5  858.81   52.69
  -7  -7  -5  770.02   93.39
  -7  -7  -5  719.43   87.59
  -7  -7  -5  828.92   59.29
  -7  -7   5  776.42   82.19
  -7  -7   5  939.31  104.79
  -7  -7   5  941.11  116.39
  -7  -5  -7  832.52   47.60
  -7  -5  -7  826.82   61.39
  -7  -5  -7  761.22   63.29
  -7  -5  -7  861.01   91.99
  -7  -5  -7 1199.28  119.09
  -7  -5  -7  988.70   61.39
  -7  -5   7  840.52   83.79
  -7  -5   7  845.62   88.99
  -7  -5   7  771.22  109.09
  -7   5  -7 1276.27  182.18
  -7   5  -7  894.41   66.09
  -7   5  -7  833.02  112.29
  -7   5  -7  868.91   69.39
  -7   5   7  805.42   95.69
  -7   5   7 1018.60  133.29
  -7   5   7  776.12   73.09
  -7   5   7  964.70  150.18
  -7   7  -5 1124.19  154.88
  -7   7  -5  970.30   74.59
  -7   7  -5  920.71  114.39
  -7   7  -5  727.33   97.79
  -7   7  -5  950.60   75.49
  -7   7  -5  905.71   80.39
  -7   7  -5  788.02   71.39
  -7   7   5  894.41  119.39
  -7   7   5 1137.59  143.99
  -7   7   5  862.91  136.79
  -7   7   5  799.92   63.79
  -7   7   5  910.01   65.79
  -5  -7  -7  640.24   88.39
  -5  -7  -7  879.71   71.79
  -5  -7  -7 1132.79   90.69
  -5  -7  -7  775.22   63.19
  -5  -7   7  871.31  113.19
  -5  -7   7 1007.20   94.49
  -5  -7   7  660.13  105.99
  -5   7  -7  862.71  153.58
  -5   7  -7  756.22   70.29
  -5   7  -7  797.22  104.39
  -5   7  -7 1148.49  116.39
  -5   7  -7  842.42   71.09
  -5   7   7  840.02  113.49
  -5   7   7  957.50  124.79
  -5   7   7  766.62   66.09
  -5   7   7  805.92  123.89
  -5   7   7  793.52   65.49
  -5   7   7  920.81   69.39
   5  -7  -7  771.72  105.79
   5  -7  -7  866.31   64.69
   5  -7  -7  861.41   66.89
   5  -7   7  875.71  125.09
   5  -7   7  988.00   63.69
   5  -7   7  914.51   79.19
   5  -7   7  876.31   87.69
   5   7  -7  851.51   48.50
   5   7  -7  741.63   66.49
   5   7  -7  881.21   70.59
   5   7   7  785.92  107.49
   5   7   7  859.91   61.59
   5   7   7  876.51   83.89
   7  -7  -5  870.51  105.59
   7  -7  -5  934.41   66.59
   7  -7  -5  811.52   69.09
   7  -7   5  898.41  125.79
   7  -7   5  817.62   66.49
   7  -7   5  922.91   80.29
   7  -7   5  805.62   80.69
   7  -5  -7  849.52   87.39
   7  -5  -7  848.82   62.79
   7  -5  -7  788.92   83.09
   7  -5  -7  846.02   77.79
   7  -5  -7  911.81   62.19
   7  -5   7 1161.98  151.98
   7  -5   7  827.32   65.79
   7  -5   7  979.30   72.19
   7  -5   7  858.51   76.19
   7  -5   7  731.53   82.59
   7   5  -7  765.82   95.99
   7   5  -7  824.02   45.40
   7   5  -7  793.92   43.70
   7   5  -7  854.41   66.29
   7   5  -7  919.71   88.89
   7   5  -7  688.03   83.49
   7   5  -7  865.01   61.19
   7   5   7  828.52  105.09
   7   5   7  956.70  125.69
   7   5   7  937.51   65.39
   7   5   7  955.20   86.29
   7   7  -5  867.71   54.09
   7   7  -5  868.91   66.49
   7   7  -5  888.91  108.49
   7   7  -5  820.52   76.99
   7   7  -5  911.41   75.09
   7   7   5  644.74  100.09
   7   7   5  899.51   64.29
   7   7   5  818.32   78.59
  -7  -7  -7   18.60   26.20
  -7  -7  -7   14.70   58.09
  -7  -7  -7   24.60   27.00
  -7  -7   7   56.69   50.19
  -7  -7   7   -6.10   53.89
  -7  -7   7  -10.00   86.29
  -7   7  -7 -129.19  119.09
  -7   7  -7   51.59   33.90
  -7   7  -7   51.09   68.59
  -7   7  -7   15.40   37.50
  -7   7   7  100.29   67.09
  -7   7   7  209.68  111.99
  -7   7   7   29.00   98.29
   7  -7  -7   48.10   61.99
   7  -7  -7   44.60   28.50
   7  -7  -7   83.69   67.09
   7  -7  -7    1.70   30.80
   7  -7   7  116.89  158.98
   7  -7   7   55.29   29.70
   7  -7   7   68.99   79.29
   7   7  -7   90.79   77.59
   7   7  -7   62.99   30.70
   7   7  -7   90.69   38.80
   7   7   7  145.19   96.99
   7   7   7   38.30   28.90
   7   7   7   19.00   68.39
  -8   0   0  587.94   72.69
  -8   0   0  675.03   84.29
   0  -8   0  826.72  119.29
   0  -8   0  623.84   42.10
   0  -8   0  520.95   48.90
   0  -8   0  503.25   52.39
   0  -8   0  595.34   47.00
   0   0  -8  623.34   42.70
   0   0  -8  601.04   40.80
   0   0  -8  577.34   84.59
   0   0  -8  623.94   54.59
   0   0  -8  606.84   41.10
   0   0   8  630.34   81.49
   0   0   8  570.94   42.40
   0   0   8  553.34   72.79
   0   0   8  603.44   50.89
   0   0   8  603.54   40.10
   0   8   0  566.14   87.19
   0   8   0  499.25   42.50
   0   8   0  590.74   54.79
   0   8   0  532.25   62.49
   0   8   0  541.55   49.30
   0   8   0  546.65   61.19
   0   8   0  611.14   51.89
   0   8   0  572.44   55.39
   8   0   0  541.15   42.10
   8   0   0  476.55   54.89
   8   0   0  509.15   37.80
   8   0   0  797.52   77.29
   8   0   0  497.85   60.59
   8   0   0  653.53   40.00
   8   0   0  844.12   80.19
   8   0   0  631.64   84.09
   8   0   0  628.04   77.09
   8   0   0  572.34   37.70
  -8   0  -2  -40.20   33.90
  -8   0  -2  -10.70   14.90
  -8   0  -2   39.80   39.60
  -8   0   2   45.20   38.80
  -8   0   2  -73.19   37.00
  -8   0   2    1.30   37.10
  -2  -8   0   36.20   40.60
  -2  -8   0   28.90   16.90
  -2  -8   0  -11.10   19.20
  -2  -8   0   13.40   30.80
  -2  -8   0   11.30   25.40
  -2  -8   0    4.70   14.70
  -2   8   0   48.30   52.49
  -2   8   0   -1.90   18.20
  -2   8   0    0.20   22.50
  -2   8   0   -1.50   36.10
  -2   8   0  -25.10   18.20
  -2   8   0  -15.60   26.80
  -2   8   0    1.50   23.60
   0  -2  -8    4.00   13.20
   0  -2  -8   -1.20   37.20
   0  -2  -8    6.70    9.90
   0  -2  -8   35.50   25.70
   0  -2  -8    5.70   14.30
   0  -2   8  -28.60   43.30
   0  -2   8    9.80    7.50
   0  -2   8   -2.40    7.90
   0  -2   8   18.80   16.10
   0  -2   8   18.30   45.80
   0  -2   8  -46.20   33.80
   0  -2   8   31.00   23.30
   0  -2   8    9.50   14.70
   0   2  -8  -39.90   40.30
   0   2  -8    8.70   14.50
   0   2  -8  -20.30   18.00
   0   2  -8   74.79   59.29
   0   2  -8   -6.80   29.10
   0   2  -8   -5.20   13.70
   0   2   8   34.90   30.90
   0   2   8  -52.49   38.10
   0   2   8   -2.40   10.60
   0   2   8   -4.90   13.00
   0   2   8   13.10   50.59
   0   2   8   26.00   22.90
   0   2   8   14.50   15.50
   2  -8   0    8.30   42.30
   2  -8   0   13.60   15.20
   2  -8   0   -1.30   21.40
   2  -8   0  -20.40   33.70
   2  -8   0   23.40   28.40
   2  -8   0    0.70   19.80
   2   8   0    7.90   47.70
   2   8   0    7.20   15.60
   2   8   0   11.70   22.20
   2   8   0   11.20   39.80
   2   8   0   -9.80   23.80
   2   8   0    3.30   22.70
   8   0  -2    5.50   13.10
   8   0  -2   80.09   47.40
   8   0  -2   56.09   36.00
   8   0  -2   -1.80   10.30
   8   0  -2  -70.39   50.69
   8   0  -2   71.19   52.49
   8   0  -2    9.90   53.09
   8   0   2   18.40   21.90
   8   0   2  -56.89   29.50
   8   0   2   28.90   38.80
   8   0   2    1.40   12.60
   8   0   2   91.89   40.20
   8   0   2  -50.49   30.40
   8   0   2  -16.00   14.30
   8   0   2  -24.00   13.00
   0   8  -2    9.30   26.60
   0   8  -2   20.80   22.40
   0   8   2   26.90   42.30
   0   8   2   39.60   18.10
   0   8   2  -41.00   36.40
   0   8   2    0.90   25.80
   0   8   2  -15.00   23.80
   0   8   2  -16.80   24.00
   2   0  -8    7.70   13.20
   2   0  -8   69.19   50.29
   2   0  -8   -7.50   12.90
   2   0  -8  107.69   69.39
   2   0  -8   12.80   23.30
   2   0  -8   -7.70   12.20
   2   0   8   85.59   52.29
   2   0   8    4.20   15.20
   2   0   8    2.80   15.50
   2   0   8   14.70   36.40
   2   0   8  -27.30   22.50
   2   0   8    2.60   17.40
   8  -2   0   -3.60   31.80
   8  -2   0   45.90   16.30
   8  -2   0   -1.60   15.40
   8  -2   0   -0.80   38.30
   8  -2   0   35.20   13.40
   8  -2   0   -9.80   39.80
   8  -2   0   28.10   54.49
   8  -2   0   21.00   40.10
   8  -2   0  -11.60   15.90
   8   2   0   -3.10   17.60
   8   2   0   -5.40   23.80
   8   2   0  -11.80    7.50
   8   2   0  -33.00   33.80
   8   2   0  -33.20   37.00
   8   2   0   -7.20   12.10
   8   2   0  -23.10   53.29
   8   2   0   53.59   38.70
   8   2   0   43.20   48.30
   8   2   0    5.20   13.00
   8   2   0   15.00    9.70
  -2   0   8    0.70   14.80
  -2   0   8  -15.90   40.30
  -2   0   8  -10.70   48.20
  -2   0   8  -13.50   17.30
  -2   0   8    4.30   12.00
   0  -8  -2  -24.40   41.90
   0  -8  -2   24.80   15.30
   0  -8  -2   10.90   20.70
   0  -8  -2  -15.90   27.90
   0  -8  -2   19.20   16.10
   0  -8   2   46.80   52.99
   0  -8   2   -0.20   13.10
   0  -8   2  -25.30   19.20
   0  -8   2  -30.90   34.30
   0  -8   2   -1.40   24.20
   0  -8   2  -11.00   25.90
   0  -8   2    4.90   19.60
   0   8  -2  -21.10   52.29
   0   8  -2    1.60   15.80
   0   8  -2    1.90   19.60
   0   8  -2   40.10   22.60
   0   8  -2  -20.60   37.10
  -8  -2   0   38.40   30.90
  -8  -2   0    3.40   28.20
  -8  -2   0   10.60   37.50
  -8   2   0  -44.90   27.00
  -8   2   0   50.59   43.80
  -8   2   0   -3.00   12.30
  -8   2   0   45.30   41.00
  -8   2   0   19.40   33.30
  -2   0  -8   -7.80   11.00
  -2   0  -8    1.30   15.50
  -2   0  -8   -5.70   28.40
  -2   0  -8    0.80   13.90
  -2   0   8    0.20   50.69
  -2   0   8   11.30   40.60
  -2   0   8    5.20    6.80
   8   2   2 2373.46  137.59
  -2   2  -8 2357.46  117.29
  -2   2  -8 2147.19  119.19
  -2   2  -8 2045.90  147.19
  -2   2  -8 2219.78  130.49
  -2   2  -8 2431.46  118.59
  -2   2   8 2266.27  172.18
  -2   2   8 2346.87  110.29
  -2   2   8 2343.87  111.09
  -2   2   8 2464.25  146.99
  -2   2   8 2149.39  161.38
  -2   2   8 2318.77  121.49
  -2   2   8 2127.19  111.89
  -2   8  -2 2411.56  188.38
  -2   8  -2 2270.97  119.19
  -2   8  -2 2180.48  127.39
  -2   8  -2 2180.08  121.99
  -2   8  -2 2118.49  129.79
  -2   8  -2 2175.88  127.69
  -2   8   2 2338.77  160.08
  -2   8   2 2183.68  118.39
  -2   8   2 2452.85  150.38
  -2   8   2 2169.18  116.39
  -2   8   2 2305.27  123.29
  -2   8   2 2196.38  126.89
   2  -8  -2 2500.45  157.48
   2  -8  -2 2314.17  118.39
   2  -8  -2 2049.59  126.89
   2  -8  -2 2156.78  127.49
   2  -8  -2 2350.26  123.19
   2  -8   2 2628.44  172.78
  -2  -2   8 2377.86  156.28
  -2  -2   8 2247.28  152.48
  -2  -2   8 2356.96  118.89
  -2  -2   8 2109.09  110.69
  -2   2  -8 2166.58  164.28
  -8   2  -2 2268.47  109.39
   8  -2   2 2292.87  117.19
   8   2  -2 2303.97  112.59
   8   2  -2 2123.29  145.59
   8   2  -2 2255.27  139.59
   8   2  -2 2367.36  114.59
   8   2  -2 2117.59  155.58
   8   2  -2 2185.38  147.19
   8   2  -2 2139.39  161.08
   8   2  -2 2200.88  107.29
   8   2  -2 2237.98  105.19
   8   2   2 2389.16  126.99
   8   2   2 2359.56  138.49
   8   2   2 2323.37  141.49
   8   2   2 2198.58  116.29
   8   2   2 2328.17  149.49
   2   8   2 2170.88  116.39
   2   8   2 2294.57  126.29
   2   8   2 2184.88  135.29
   2   8   2 2465.65  131.39
   2   8   2 1937.61  118.59
   8  -2  -2 2282.97  114.99
   8  -2  -2 2276.07  118.89
   8  -2  -2 2307.57  156.38
   8  -2  -2 2334.57  137.59
   8  -2  -2 2332.77  112.19
   8  -2  -2 2303.17  147.39
   8  -2  -2 2019.90  168.58
   8  -2  -2 2367.06  156.78
   8  -2  -2 2153.68  112.29
   8  -2  -2 2341.87  117.89
   8  -2   2 2383.66  148.09
   8  -2   2 2346.37  119.69
   8  -2   2 2336.87  114.39
   8  -2   2 2105.29  140.19
   8  -2   2 2316.47  118.19
   8  -2   2 1891.51  150.38
   8  -2   2 2294.77  120.49
   8   2   2 2347.86  117.49
   8   2   2 2255.67  112.29
   2  -8   2 2372.06  117.29
   2  -8   2 2143.19  123.39
   2  -8   2 2407.76  145.09
   2  -8   2 2218.48  133.99
   2  -8   2 2096.89  125.79
   2  -8   2 2409.06  127.39
   2  -2  -8 2095.29  154.28
   2  -2  -8 2293.77  107.79
   2  -2  -8 2070.09  122.49
   2  -2  -8 2372.36  115.49
   2  -2   8 2374.36  167.58
   2  -2   8 2351.86  111.59
   2  -2   8 2188.48  118.19
   2  -2   8 2351.56  123.29
   2  -2   8 2268.87  133.59
   2  -2   8 2246.88  129.19
   2  -2   8 2182.78  116.89
   2   2  -8 2325.07  152.18
   2   2  -8 2247.18  119.39
   2   2  -8 2127.89  118.69
   2   2  -8 2158.88  176.68
   2   2  -8 1951.50  124.49
   2   2  -8 2362.66  115.79
   2   2   8 2325.97  138.79
   2   2   8 2255.77  162.48
   2   2   8 2240.48  114.09
   2   2   8 2263.07  116.69
   2   2   8 2230.78  152.48
   2   2   8 2331.87  128.19
   2   2   8 2196.48  116.69
   2   8  -2 1822.22  237.48
   2   8  -2 2265.47  114.69
   2   8  -2 2334.17  124.79
   2   8  -2 2248.88  127.09
   2   8  -2 2251.47  146.29
   2   8  -2 2160.28  123.59
   2   8  -2 2391.86  129.59
   2   8   2 2268.57  152.58
  -8  -2  -2 2229.18  133.69
  -8  -2  -2 2455.65  134.69
  -8  -2  -2 2330.57  148.09
  -8  -2   2 2240.58  137.29
  -8  -2   2 2079.89  130.79
  -8  -2   2 2079.19  153.08
  -8   2  -2 2301.37  144.09
  -8   2  -2 2418.06  149.88
  -8   2  -2 2184.08  115.49
  -8   2  -2 2313.87  153.98
  -8   2  -2 2269.57  109.49
  -2  -2  -8 2267.97  115.49
  -8   2   2 2281.77  120.49
  -8   2   2 2328.77  155.78
  -8   2   2 2395.16  165.08
  -8   2   2 2514.75  152.38
  -2  -8  -2 2332.97  149.69
  -2  -8  -2 2188.28  118.69
  -2  -8  -2 2259.07  122.09
  -2  -8  -2 2411.66  134.19
  -2  -8  -2 2206.78  127.99
  -2  -8  -2 2396.66  117.89
  -2  -8   2 2293.57  153.68
  -2  -8   2 2398.26  116.09
  -2  -8   2 2262.57  120.19
  -2  -8   2 2355.66  144.79
  -2  -8   2 2155.98  120.49
  -2  -8   2 2336.47  117.69
  -2  -2   8 2151.88  113.39
  -2  -2  -8 2232.88  113.09
  -2  -2  -8 2169.78  126.69
  -2  -2  -8 2429.46  117.59
   8   0  -4   41.70   64.39
   8   0  -4  155.58   24.60
   8   0  -4  121.59   64.19
   8   0  -4  153.48   47.80
   8   0  -4  167.78   20.10
   8   0  -4   62.89   68.09
  -8   0  -4  145.59   42.50
  -8   0  -4  154.38   45.00
   0  -4   8  128.59   15.40
   0  -4   8  200.68   36.30
   0  -4   8  166.98   59.39
   0  -4   8  194.78   34.00
   0  -4   8  145.19   24.70
   0   4  -8  205.68   69.09
   0   4  -8  163.18   27.30
   0   4  -8  187.28   33.90
   0   4  -8  193.98   71.69
   0   4  -8  103.59   43.20
   0   4  -8  203.18   28.00
   0   4   8  221.28   47.70
   0   4   8  157.38   21.40
   0   4   8  162.78   20.60
   0   4   8  140.09   61.69
   0   4   8  176.58   35.40
   0   4   8  109.59   24.20
   4  -8   0  135.49   50.79
   4  -8   0  156.18   25.30
   4  -8   0  125.09   50.79
   4  -8   0  145.39   34.70
   4   8   0  130.29   57.19
   4   8   0  152.78   25.70
   4   8   0  158.38   32.70
   4   8   0  280.67   62.69
   4   8   0  167.18   36.30
   4   8   0  143.69   32.00
   8   0  -4  162.68   23.50
  -8   0  -4  142.39   24.70
  -8   0  -4  202.48   23.60
  -8   0   4  211.08   58.69
  -8   0   4  155.98   43.40
  -8   0   4  115.89   53.49
  -4  -8   0  221.98   63.49
  -4  -8   0  138.19   24.40
  -4  -8   0  151.38   40.40
  -4  -8   0  123.39   29.80
  -4  -8   0  181.58   23.20
  -4   8   0  314.27   78.89
  -4   8   0  152.78   50.89
  -4   8   0  136.79   25.30
  -4   8   0  187.48   36.80
  -4   8   0  249.78   37.70
   0  -4  -8  193.18   50.79
   0  -4  -8  155.68   26.10
   0  -4   8  243.88   73.69
   8   4   0  175.68   20.00
   8   4   0  184.68   43.50
   8   4   0  112.99   20.50
   8   4   0  161.18   60.19
   8   4   0  144.89   24.30
   8   4   0  123.39   18.70
   4   0  -8   90.79   28.70
   4   0  -8  194.18   22.30
   4   0   8  187.38   81.89
  -8  -4   0  154.88   39.80
  -8  -4   0  110.39   43.40
  -8   4   0  215.18   54.99
   4   0   8  185.68   37.30
   8  -4   0  281.97   51.99
   8  -4   0  164.88   27.30
   8  -4   0  137.59   29.20
   8  -4   0  200.28   25.90
   8  -4   0  189.78   43.20
   8  -4   0  199.88   30.90
   8  -4   0  175.68   29.80
   8   4   0  133.19   36.00
   4   0  -8  195.38   23.10
   0  -8   4  203.68   32.90
   0   8  -4  264.47   85.39
   0   8  -4  178.08   25.20
   4   0   8  167.38   32.70
   4   0   8  152.78   29.90
   4   0   8  166.98   42.70
   0   8   4  218.88   46.70
   0   8   4  183.68   35.30
   0   8   4  138.49   33.40
   0   8   4  144.99   49.40
   4   0  -8  133.39   25.10
   0  -8  -4  139.59   32.40
   8   0  -4  137.19   77.89
   8   0   4  171.08   49.20
   8   0   4  115.79   46.60
   8   0   4  143.59   24.60
   8   0   4  135.29   23.60
   8   0   4  134.49   29.30
   8   0   4  164.18   24.70
  -8   4   0   90.79   52.89
  -8   4   0  169.78   21.30
  -8   4   0  182.88   53.19
  -8   4   0  161.68   52.29
  -4   0  -8  204.08   24.20
  -4   0  -8  151.78   25.30
  -4   0  -8  187.28   26.70
  -4   0   8  194.18   35.40
  -4   0   8  183.78   48.50
  -4   0   8  157.28   60.09
  -4   0   8  261.37   68.49
  -4   0   8  126.39   17.00
  -4   0   8  140.19   14.90
   0  -8  -4   98.39   45.00
   0  -8  -4  171.28   27.50
   0   8   4  279.27   62.09
   0  -8  -4  120.49   24.50
   0  -8   4  158.28   57.19
   0  -8   4  145.39   21.10
   0  -8   4  144.29   57.99
   0  -8   4  189.88   34.40
   0   8  -4  182.58   34.10
   0   8  -4  172.88   30.40
  -2  -8   4 1024.60   67.59
  -2  -8   4 1117.79  109.39
  -2  -8   4 1156.78   61.89
   8   2  -4 1127.99   61.09
  -2   8  -4 1057.09   74.39
  -2   8  -4 1012.10   76.29
   8   2  -4 1122.69   64.39
   8   2  -4 1086.39  118.49
   8   2  -4 1154.48   94.89
  -2  -8   4 1253.07  124.69
  -4   2  -8 1096.39   62.89
  -4   2  -8 1090.69   84.79
  -4   2  -8 1075.89   66.49
  -2  -8   4 1114.99   67.09
  -2   8  -4 1179.18  151.38
  -2   8  -4 1080.99   69.59
   4   8  -2 1128.19   72.89
   4   8  -2  832.22  109.29
   4   8  -2 1087.79   79.79
   4   8  -2 1018.50   76.19
  -4  -8  -2  946.11  118.49
  -4  -8  -2 1067.49   66.89
  -4  -8  -2 1091.19   86.29
  -4  -8  -2  997.00   78.89
  -4  -8  -2 1121.09   63.99
  -8  -2  -4 1213.88   86.89
  -8  -2  -4 1109.49   85.09
  -4  -2   8 1148.49  107.49
  -4  -2   8 1075.99  112.09
  -4  -2   8  908.11  107.99
  -4   2  -8  815.02  122.29
  -4   8   2 1082.29  113.69
  -4   8   2 1010.60   62.19
  -4   8   2  983.00   75.99
   4  -8   2  846.42   96.19
   4   8  -2  872.31  128.79
   4   8  -2 1066.09   63.49
  -2  -4  -8 1052.69   66.09
   8  -4  -2  953.90   91.79
   4   2   8 1171.58   96.49
   4   2   8 1328.47  130.39
   4   2   8 1050.29   67.29
   4   2   8  979.40   69.69
   4   2   8 1087.09   69.09
   4   2   8 1162.88  101.69
   4   2   8 1078.69   79.49
   8  -4  -2 1072.79   80.49
   8  -4  -2 1114.89   69.89
  -2   4   8  966.00   86.99
  -2   4   8 1065.59   61.59
  -2   4   8 1006.30   53.99
  -2   4   8  919.91  124.49
  -2   4   8 1172.68   74.19
  -2   4   8  986.90   63.59
   2  -4   8 1042.10   59.59
  -8  -4   2 1107.39   86.99
   8   4   2 1040.90   91.49
  -8  -2  -4 1127.69  102.39
  -8  -2  -4 1051.09   66.09
   2  -4   8 1068.29   70.19
   2  -4   8 1065.89   74.99
   2  -4   8 1147.09   82.19
   2  -4   8 1107.29   73.39
   2   4  -8 1050.09  115.29
   2   4  -8 1074.99   68.29
   2   4  -8  978.60   74.89
   2   4  -8 1149.08  138.79
   2   4  -8 1085.09   88.99
   8   4   2 1108.69   65.89
   8   4   2 1067.99   68.89
   8   4   2 1020.80   62.49
  -8  -4   2  979.60  104.79
  -8   4  -2 1203.58  114.89
   2   8   4 1084.89   90.69
  -2  -4  -8 1011.20   92.29
  -2  -4  -8  994.00   64.29
   8  -4  -2 1152.38   95.09
   8  -4  -2 1077.99   66.39
   4  -8   2 1031.30  123.49
   4  -8   2 1141.09   68.39
   4  -8   2 1072.29   76.69
   4  -8   2 1111.89   84.39
   2   8   4 1053.49   80.09
   4  -2  -8 1061.99   59.89
   4  -2  -8 1008.70   56.79
   4  -2  -8  983.30   50.89
   2  -8  -4 1088.29   67.39
   2  -8  -4 1189.38   99.09
   2  -8  -4 1115.99   70.29
  -4   8   2 1188.38  123.39
  -8   4  -2 1121.09  107.69
  -8   4  -2 1107.79   65.79
  -8   4  -2 1110.89  113.39
  -8   4  -2 1022.00   75.99
  -8   4  -2 1014.90   64.89
  -8   4  -2 1066.19   63.79
   8  -2   4 1043.50  112.19
   8  -2   4 1202.28   68.79
   8  -2   4 1037.80   66.49
   8  -2   4 1042.10   68.99
   8  -2   4 1029.20   75.09
   8  -2   4 1140.89   70.19
   8   2  -4 1020.90   61.29
   4  -2  -8 1144.49   62.79
   8  -4  -2 1106.19   61.69
  -8  -2  -4 1085.99   58.49
   8  -4  -2 1177.78   67.89
   8   2  -4  964.60  137.99
   8   2  -4 1058.29  114.69
   8   2  -4 1091.99  145.69
   2   4  -8 1056.69   65.39
  -4   8   2 1108.89   75.89
   8  -4  -2  865.31   72.69
   2  -8  -4 1203.08  107.09
  -8   2   4 1105.09  111.39
  -8   2   4 1236.78   83.49
  -8   2   4 1137.29  118.39
   2  -4   8 1015.20  137.79
   4  -2  -8 1048.60   73.29
   8   2   4  959.30   82.19
  -2   8   4 1009.90   59.59
   2  -4  -8 1114.99   62.59
   2  -4  -8 1247.38  116.69
   2   4   8 1157.88   63.79
   2   4   8 1320.77  120.99
   8   2   4 1126.59  103.89
  -2  -4   8  903.51  122.89
  -2   8   4 1197.08  107.09
   4  -8  -2 1077.59  114.29
   4  -8  -2 1087.99   73.09
  -2  -4   8 1042.00  115.49
  -2  -4   8 1116.09   67.49
  -2  -4   8 1034.40   59.99
  -2   8   4 1081.79  104.29
   8  -4   2 1061.99   68.79
   8  -4   2 1007.00   73.89
   8  -4   2  986.50   73.59
   8   4  -2 1082.29   80.99
   8   4  -2 1116.49   61.19
   8   4  -2  974.50   99.99
   8   4  -2 1118.19   94.79
   8   2   4  934.41  102.49
   4  -8  -2 1059.19  108.59
   4  -8  -2 1010.30   67.79
   2  -4  -8 1020.40   76.79
   2  -4  -8 1100.19   65.29
  -8   4   2 1176.28  100.19
   2   4   8 1016.10  126.79
   2   4   8 1085.19   64.69
   2  -8   4 1163.98  135.49
   2  -8   4 1110.69   64.39
   2  -8   4 1213.68  101.29
   2  -8   4  912.61   79.89
   2   8  -4 1207.98  156.68
   2   8  -4 1047.80   61.79
   2   8  -4 1201.58   73.39
   2   8  -4  950.80  117.19
   2   8  -4 1014.80   98.79
   2   8  -4 1061.79   76.59
  -4  -8   2 1061.59   65.29
  -4  -8   2 1058.29   60.89
  -4   8  -2 1336.77  150.88
   2   4   8 1203.98   81.19
  -4   8  -2 1090.79  100.59
  -4   8  -2 1025.90   70.39
  -4   8  -2 1124.39   84.29
   4  -2   8 1628.34  175.58
   4  -2   8 1070.59   66.79
   4  -2   8 1069.59   79.89
   4  -2   8 1115.59   74.09
   4  -2   8 1167.68   82.09
   4   2  -8 1148.59   69.89
   4   2  -8 1021.80   69.19
   4   2  -8  911.31  102.59
   4   2  -8 1062.09   75.99
   4   2  -8 1031.20   61.59
   8   2   4 1142.79   73.39
   8   2   4  978.60   64.19
  -2  -4   8 1049.49   70.09
  -2  -8  -4 1148.09  107.19
  -2  -8  -4  934.21   67.59
  -2  -8  -4  962.30   74.19
  -2  -8  -4 1112.19   83.39
  -2  -8  -4 1100.79   67.19
  -4  -8   2 1127.09  101.69
  -4  -8   2 1105.49   67.69
  -4  -8   2  968.70   85.39
  -4  -8   2 1087.59  101.59
  -4  -8   2 1201.08   74.29
  -2   8   4 1139.69   78.19
  -2   8   4 1026.40   74.39
  -8   2  -4 1086.49   63.39
  -4   2   8 1011.50  127.29
  -4   2   8 1093.29   61.69
  -4   2   8  973.80   56.59
   8  -4   2 1076.29   66.69
  -4   8  -2 1097.79   76.39
   4   8   2  971.70  105.39
  -8   4   2 1006.10  110.69
  -4  -2  -8 1033.50   60.19
  -4  -2  -8 1077.69   64.69
  -4  -2  -8 1078.19   65.49
  -8  -4  -2 1013.90   54.39
  -8  -4  -2 1023.70   52.49
  -2   8   4 1075.59   62.69
  -8  -2   4 1168.78   83.89
  -8  -2   4 1188.98  100.09
  -8  -2   4 1096.59  117.19
  -8   2  -4  912.71  111.39
  -8   2  -4 1142.29   97.99
  -4   8  -2 1053.59   78.49
  -4   2   8 1074.39   79.29
  -4   2   8 1178.08  104.89
  -4   2   8 1050.19   59.49
  -4   2   8 1113.19  101.39
   8  -4   2 1039.60   69.49
   8  -2  -4 1064.79   59.79
   8  -4   2 1122.99  110.19
  -8   4   2 1044.10  114.09
  -8   4   2 1064.29   58.59
   8  -2  -4  985.50   90.49
   8  -2  -4  840.62  109.19
  -8   2  -4 1039.80  105.59
  -8   2  -4 1054.19   67.79
   8   2   4 1113.09   67.09
   8  -2  -4 1108.49   66.59
  -2   4  -8  982.60  116.69
  -2   4  -8 1071.79   67.79
   8  -2  -4 1130.79  133.29
  -2   4  -8 1033.80   65.99
   8   4  -2  989.50  133.59
   8   4  -2 1063.69   63.19
   8   4  -2 1109.59   57.19
  -8  -4  -2  947.41   67.99
  -8  -4  -2 1034.80   86.49
  -8  -4  -2 1199.78  101.99
  -2   4  -8 1107.29  135.49
   4   8   2 1076.39   79.19
  -2   4  -8 1142.19   76.69
  -4   8   4   15.50   17.30
  -4   8   4   20.10   58.29
   4   8  -4    3.70   17.00
  -4   8   4  -75.69   56.69
  -4  -4  -8   -7.10   26.10
  -4   8   4   12.40   27.20
  -4  -8   4   -3.00   37.30
  -4  -8   4  -58.19   46.90
  -4  -8   4   13.30   17.80
  -4  -8   4   14.60   16.00
  -8  -4  -4   40.60   25.40
  -8  -4  -4   35.20   14.60
  -8  -4   4    4.30   33.00
  -8  -4   4    9.50   49.10
  -8  -4   4   91.29   51.39
  -8   4  -4   19.80   23.00
  -8   4  -4   57.09   49.20
  -8   4  -4  -44.90   46.80
  -8   4  -4  -18.30   27.60
  -8   4  -4   40.60   20.80
  -8   4   4   41.70   40.20
  -8   4   4   36.40   24.60
  -4   8  -4   29.60   27.40
  -4   8  -4   -9.10   24.20
  -4   8   4   38.90   50.49
   8   4  -4  -25.30   41.60
   8   4  -4    8.50   18.60
   8   4  -4   11.10   16.60
   8   4   4  -18.30   31.70
   8   4   4  -40.90   46.40
   8   4   4   13.60   18.70
   8   4   4    2.70   26.70
   8   4   4   16.70   22.10
  -4   4  -8    2.50   33.10
  -4   4  -8  -11.30   46.30
  -4   4  -8   -2.10   20.60
  -4   4   8   70.59   37.00
  -4   4   8   -0.30   18.00
  -8   4   4  -25.40   55.69
  -8   4   4  -15.10   69.79
  -4  -8  -4    7.60   24.20
  -4  -8  -4   -9.40   37.80
  -4  -8  -4   14.00   19.60
  -4  -8   4   15.60   45.70
  -8  -4  -4  -15.50   24.90
  -8  -4  -4   42.50   37.10
  -8  -4  -4   13.20   40.90
  -4   8   4  -10.40   25.80
   4  -8  -4   13.70   50.29
   4  -8  -4    3.00   17.90
   4  -8  -4   19.80   25.80
   4  -8   4  140.69   78.19
   4  -8   4   53.59   20.90
   4  -8   4    6.80   27.70
   4  -8   4    8.10   46.80
   4  -8   4  -10.20   35.00
   4  -8   4   31.90   31.10
   4  -4  -8    8.60   15.20
   4  -4  -8   46.60   23.40
   4  -4  -8    6.50   31.90
   4  -4  -8   11.90   19.20
   4  -4   8   44.60   75.59
   4  -4   8   49.20   17.70
   4  -4   8  -11.30   24.60
   4  -4   8   10.90   25.70
   4  -4   8   16.80   32.30
   4   4  -8   21.90   73.69
   4   4  -8   50.89   20.40
   4   4  -8  -15.30   31.00
   4   4  -8   43.20   41.50
   4   4  -8   39.80   37.20
   4   4  -8   12.00   19.30
   4   4   8    0.20   40.50
   4   4   8  109.59   65.29
   4   4   8   19.00   19.30
   4   4   8   24.60   57.79
   4   4   8  -23.80   30.00
   4   8  -4   96.99   75.89
  -4  -4   8   19.50    9.70
   4   8  -4  -18.20   21.70
   4   8  -4   51.89   36.10
   4   8  -4   10.40   30.90
   4   8   4   19.80   43.80
   4   8   4   25.30   18.50
   4   8   4   47.60   60.59
   4   8   4   -1.50   30.50
   8  -4  -4   31.60   28.30
   8  -4  -4   -0.70   19.70
   8  -4  -4   98.49   50.49
   8  -4  -4   16.00   12.90
   8  -4  -4   26.80   49.50
   8  -4  -4   43.60   23.80
   8  -4  -4  -13.50   18.90
   8  -4   4   42.10   61.39
   8  -4   4   17.50   21.50
   8  -4   4   28.90   21.50
   8  -4   4   -6.30   23.70
   8  -4   4   77.69   32.30
   8   4  -4   46.50   18.80
   8   4  -4  -35.70   62.59
  -4   4   8   33.60   40.50
  -4   4   8  -51.39   65.09
  -4   4   8  -17.00   20.20
  -4   4   8   25.80   19.10
  -4   8  -4  115.89   91.19
  -4  -4   8   44.60   53.79
  -4  -4   8   12.70   27.60
  -4  -4   8  102.09   58.19
  -4  -4  -8   40.70   19.60
  -4  -4   8   24.90   12.00
  -4   4  -8    5.90   70.69
  -4   4  -8   34.90   21.10
  -6   0   8   38.10   60.69
   0  -8  -6  -33.60   48.80
   0  -8  -6   10.80   23.30
   0  -8  -6  -67.99   42.40
   0  -8  -6   19.70   31.90
   0  -8  -6  -18.00   20.30
   0  -8   6  -17.10   63.99
   0  -8   6    8.60   13.50
   0  -8   6  -34.80   57.69
   0  -8   6  -25.70   27.10
   0   8  -6  -28.20   85.79
   0   8  -6   -5.80   21.20
   0   8  -6  -50.89   21.30
   6   0   8   18.10   30.40
   0   8  -6   68.59   29.60
   0   8   6   26.10   38.30
   0   8   6   13.80   12.90
   0   8   6    2.30   30.20
   6   0  -8    0.90    9.00
   6   0  -8   -9.70   19.10
   6   0  -8   28.70   30.10
   6   0  -8   13.10   19.30
   6   0  -8   80.09   71.99
   6   0  -8  -39.60   23.70
   6   0  -8   -1.00   13.80
   6   0   8    9.10   58.99
   6   0   8   76.09   40.90
   6   0   8    3.10   21.10
  -8   0  -6   -9.00   11.90
  -8   0  -6   36.20   43.20
  -8   0  -6   -7.10   28.10
  -8   0  -6   -6.00   17.70
  -8   0   6   25.90   42.40
  -8   0   6  161.38   68.79
  -6  -8   0   68.49   40.60
  -6  -8   0  -19.60   17.70
  -6  -8   0  -22.60   47.00
  -6  -8   0   26.10   35.80
  -6  -8   0   24.50   13.80
  -6   8   0   27.00   69.79
  -6   8   0   -6.30   54.49
  -6   8   0   -2.00   19.70
  -6   8   0   63.69   36.50
  -6   8   0  -40.30   25.30
   0  -6  -8   34.90   44.10
   0  -6  -8   14.30   18.90
   0  -6  -8  -38.70   50.09
   0  -6  -8   39.10   25.50
   0  -6  -8   -0.50   19.70
   0  -6   8  -40.00   75.19
   0  -6   8   -2.10   11.60
   0  -6   8  -90.89   61.59
   0  -6   8   68.99   30.00
   0  -6   8   -0.10   23.90
   0   6  -8   23.80   71.19
   0   6  -8  -18.50   17.30
   0   6  -8 -167.68   86.39
   0   6  -8   24.90   22.90
   0   6   8  -49.70   44.30
   0   6   8    7.10   14.00
   0   6   8  -40.80   69.29
   0   6   8   55.79   32.70
   6  -8   0    2.90   59.09
   6  -8   0    7.20   20.00
   6  -8   0  -22.20   24.40
   6  -8   0  -33.70   27.20
   6   8   0   40.70   60.89
   6   8   0   47.60   27.90
   6   8   0  -15.70   25.60
   6   8   0   23.80   31.50
   8   0  -6   17.50   16.60
   8   0  -6    4.00   19.20
   8   0  -6  -62.59   45.70
   8   0  -6  -14.50   10.30
   8   0  -6   61.69   88.39
   8   0  -6  -31.00   15.30
   8   0  -6  -11.50   10.00
   8   0   6   -0.70   35.40
   8   0   6   77.69   60.09
   8   0   6  -30.30   20.20
   8   0   6    7.20   29.20
   0   8  -6  -53.09   78.29
  -8   6   0    1.10   19.80
  -6   0  -8  -17.10   12.40
  -6   0  -8   -6.30   36.30
  -6   0  -8   11.00   19.40
  -6   0   8   -5.00   23.70
  -6   0   8  -41.60   39.20
  -6   0   8  -23.10   50.79
   8   6   0   11.10   20.50
  -8  -6   0   34.60   32.90
  -8  -6   0   -6.90   13.00
  -8  -6   0   57.79   42.00
  -8  -6   0    8.40   43.50
  -8   6   0  -17.40   58.89
  -8   6   0  -77.89   53.09
  -8   6   0   35.30   18.00
  -8   6   0  -53.99   51.69
  -8   6   0  -14.20   22.50
   8  -6   0   18.90   36.00
   8  -6   0    7.40   26.90
   8  -6   0  -12.30   32.80
   8   6   0  -15.00   22.00
   8   6   0    2.00   34.60
   8   6   0  -29.80   16.40
   8   6   0   23.00   24.70
   8  -6   0  -39.90   18.20
   8  -6   0  -23.30   28.30
   8  -6   0   12.80   21.70
   6   0   8   30.50   31.60
   8  -6   0   20.90   48.30
  -8   2   6   69.39   27.80
  -8   2   6   99.09   63.79
  -8   2   6   78.29   40.90
  -8   2   6   13.00   71.29
  -6  -8  -2   32.10   42.10
  -6  -8  -2   51.79   20.00
   8   2  -6   47.00   49.99
  -2  -8   6  125.19   68.69
  -8   6  -2   90.89   31.80
  -8   6  -2   62.19   24.70
   8   2  -6   61.79   23.40
  -8  -2  -6   64.99   37.50
  -8  -2  -6  154.58   53.49
  -8  -2  -6   27.20   29.20
  -8  -2  -6   48.40   19.20
  -8   6  -2  126.19   55.59
  -8   6  -2   92.69   58.69
  -8   6  -2   41.90   81.29
   2  -6   8   93.59   36.90
   6  -8   2   72.69   28.40
   6  -8   2   66.39   40.90
   6  -8   2  -28.10   58.59
  -6   8   2   17.10   65.49
  -6   8   2   50.29   17.90
  -6   8   2   15.10   64.99
  -6   8   2   21.50   32.60
  -6   8   2   11.80   25.50
  -2  -6  -8   91.89   51.29
  -2  -6  -8  136.19   46.90
  -2  -6  -8   67.19   31.40
  -2  -6  -8   95.19   26.10
  -2   8  -6  162.38   75.29
  -2   8  -6   66.99   30.20
   6   8  -2   66.39   73.39
  -6  -2   8   49.30   29.30
  -6  -2   8   32.10   58.99
  -6  -2   8   26.50   58.09
   8  -2   6  121.99   63.69
   2  -8  -6   94.99   55.59
   2  -8  -6   40.20   22.10
   2  -8  -6   98.79   58.59
  -2   6   8  -27.80   45.50
  -2   6   8   47.50   23.90
  -2   6   8   55.89   10.30
  -2   6   8  129.39   78.29
  -2   6   8   38.30   32.30
  -2   6   8   84.59   29.10
   6   2   8   46.00   23.00
   6   2   8  145.49   49.30
   6   2   8   72.79   35.40
   2   8   6   50.59   36.80
   2   8   6   73.29   20.00
   2  -6   8   32.70   75.79
   2  -6   8   63.69   17.90
   2  -6   8   58.99   32.50
   2  -6   8   44.50   63.39
  -6   2  -8   79.99   19.40
  -6   2  -8   30.30   41.60
  -6   2  -8   47.10   22.60
   6   8  -2   55.29   22.70
  -2  -8   6   44.00   15.50
  -2  -8   6  115.09   67.09
  -2  -8   6   63.09   26.20
  -2  -8   6   49.70   24.50
  -2   8  -6   56.39  130.19
  -2   8  -6   27.90   27.30
  -2   8  -6   41.30   25.10
   8   6   2   48.30   53.19
   8   6   2   54.59   21.90
   8   6   2   94.29   31.40
   8   6   2   43.40   23.90
  -8  -6   2   88.89   48.70
  -8  -6   2   68.59   51.69
  -8   6  -2  133.79   72.79
   8  -2   6   64.29   18.80
   8  -2   6   37.40   23.70
   8  -2   6  119.69   34.50
   8   2  -6   68.69   19.40
   6   8  -2   53.09   27.80
   6  -8   2    9.90   57.99
   8   2  -6   67.19   67.59
   8   2  -6   70.89   21.60
   8   2  -6   31.80   11.50
  -6  -8  -2   40.70   49.10
   6  -8   2   71.09   34.60
  -6  -8  -2   89.69   45.80
  -6  -2   8   57.09   28.00
  -6  -2   8   54.89   46.90
   2   8   6   58.79   33.40
   6  -2  -8   54.49   15.20
   6  -2  -8   41.50   33.00
   6  -2  -8   85.69   28.90
   6  -2  -8   66.79   18.20
  -6  -8  -2   86.19   32.50
  -6  -8  -2   24.10   17.00
   2   6  -8  139.79   70.39
  -6   2  -8  102.49   62.59
   6   8  -2   39.20   30.20
   2  -8  -6   54.29   24.40
   8  -6  -2   26.70   19.10
   8  -2   6   77.29   24.70
   6  -8   2   44.40   22.80
  -8  -6   2   38.20   18.80
   2   6  -8   68.49   25.90
   6   2   8   16.00   43.70
   6   2   8  124.29   66.99
   6   2   8    4.10   39.40
   2   6  -8   51.59   24.70
   6   8  -2   44.60   34.50
   6   8  -2  107.39   44.10
   8  -6  -2   46.50   45.70
   8  -6  -2   31.70   24.00
  -8  -6   2   59.99   31.80
   8  -6  -2   63.79   34.40
   8  -6  -2   57.09   31.50
   8  -6  -2   38.70   30.40
   6  -2   8   40.80   64.09
   6  -2   8   80.19   21.90
   6   2  -8   32.50   22.70
  -6  -2  -8   32.00   39.10
   6   2  -8   36.70   16.20
   2  -6  -8   85.99   25.60
   2  -6  -8   61.69   22.30
  -2  -6   8   45.40   21.00
  -2  -6   8   65.59   25.90
  -2   6  -8   22.10   78.09
   6  -2   8   61.69   50.19
   6  -2   8   12.90   27.20
  -2  -6   8   41.20   64.49
  -6  -8   2  123.89   49.30
  -6   2   8   92.29   33.00
   6  -2   8   86.09   25.10
   6   2  -8   58.79   32.00
  -6   2   8   29.60   48.00
  -6   2   8   16.20   70.29
   2   8  -6   58.09   20.00
  -2  -8  -6  133.89   36.70
  -2  -8  -6   75.99   35.30
   2  -8   6  104.29   88.39
  -2  -8  -6   30.30   22.10
  -8   2  -6   80.69   23.60
   8  -6   2   31.40   31.60
   8   6  -2  196.58   60.39
   8   6  -2   27.70   22.90
   8   6  -2   46.90   20.60
   8   6  -2   18.70   50.69
   8   6  -2   61.49   26.10
   8   6  -2   78.69   23.60
  -2  -6   8   38.60   72.99
  -2  -6   8   31.80   32.70
  -2   8   6  124.39   58.19
  -8  -6  -2   90.69   47.70
  -6   2   8   71.49   42.80
  -6   2   8   44.30   17.60
  -2   8   6   70.99   13.40
  -2   8   6   47.10   20.60
  -2   8   6   18.20   31.70
  -8  -2   6   39.90   34.80
  -6  -2  -8   53.89   14.60
   2  -6  -8   13.10   43.30
  -6  -2  -8   70.09   22.60
   2   6   8   46.40   38.20
   2   6   8   45.20   18.40
   2   6   8  -25.40   63.19
   2   6   8   -1.90   33.60
   6  -8  -2   41.80   56.79
   6  -8  -2   33.30   22.70
   6  -8  -2  141.59   33.50
   2  -8   6   44.60   18.00
   6   2  -8  112.99   67.29
  -6   8  -2   19.40   56.89
  -6   8  -2  106.69   41.40
  -6   8  -2   88.69   29.30
   2   8  -6   29.70   24.70
   2   8  -6   64.59   30.70
   8  -6   2   92.39   27.50
   2  -6  -8   30.90   21.70
   2  -6  -8   47.90   66.49
  -2  -8  -6   22.70   36.80
  -6  -8   2    9.70   35.40
  -6  -8   2   59.89   22.80
   6   8   2  131.19   38.00
   8  -2  -6   76.69   20.50
   8  -2  -6    5.90   48.80
   8  -2  -6   71.69   11.50
   8  -2  -6  -47.00   76.39
   8  -2  -6   51.69   21.10
   8  -2  -6   47.80   17.20
  -2   6  -8   32.30   22.00
   6   2  -8   33.50   29.70
  -2   6  -8   63.89   35.30
  -2   6  -8  -23.30   77.19
  -2   6  -8   34.40   24.60
  -6   8  -2   44.70   87.59
  -8   2  -6   -2.00   44.10
  -8   2  -6   -4.70   34.30
   2  -8   6   11.70   59.59
   2  -8   6   24.80   31.20
   2   8  -6   41.80   87.49
   8   2   6   10.80   41.70
   8   2   6   23.30   70.39
   8   2   6   88.29   24.70
   8   2   6   81.99   31.90
  -2  -8  -6   12.90   48.80
   6   8   2   31.80   48.80
  -2   8   6   42.90   59.09
  -8   6   2   44.10   64.69
   8  -6   2  -25.80   56.19
   8  -6   2  118.49   27.00
   8  -6   2   -0.30   28.20
  -6  -8   2  129.39   60.89
  -6  -8   2   66.19   39.10
  -6  -8   2   48.80   17.20
  -6  -8   2   48.10   17.40
   6  -2   8   28.90   34.00
  -6   8  -2   46.20   33.50
  -8  -6  -2   27.30   34.70
  -8  -6  -2   35.90   11.80
  -8  -6  -2   21.30   46.20
  -8   6   2   47.70   16.20
  -8   6   2  108.99   68.29
  -8   2  -6   81.09   21.60
  -8   6   2    1.10   57.89
  -8  -2   6   69.69   58.69
  -8   2  -6   65.29   61.99
  -8  -2   6   24.60   49.50
  -4  -8   6   10.10   17.10
   6   4   8   31.60   36.90
  -4   6   8   -9.20   27.30
   8   4  -6   29.70   20.70
   6   4   8   27.60   23.40
   8   4  -6   42.10   30.10
   8   4  -6  -36.80   53.49
   4  -6   8   10.00   37.80
   4   6  -8   -2.60   22.60
   4   6  -8  -10.50   23.70
  -8  -4  -6   -9.30   19.20
   4  -8  -6   13.70   53.99
   4  -8  -6   -0.20   22.40
   4  -8  -6   46.20   28.00
   8  -6  -4   -2.70   45.80
   8  -6  -4   26.70   25.80
   6  -8   4   56.09   69.09
   6  -8   4   42.30   26.30
   6  -8   4   52.29   32.10
   6  -8   4   28.40   49.50
   6  -8   4   44.50   51.59
   6  -8   4   15.40   35.20
   6   8  -4   16.50   19.40
   6   8  -4    5.20   25.60
   6   8  -4   15.10   37.20
   4   8   6   44.40   38.50
   6  -4  -8    0.80   17.50
   6  -4  -8   15.00   38.40
   6  -4  -8    5.80   33.30
  -8  -6   4   54.69   53.79
  -8   6  -4 -128.29   80.79
  -8   6  -4   43.00   29.60
  -6   4  -8  -11.60   48.40
   8  -4   6 -123.59   66.59
   8  -4   6   42.60   24.30
   8  -4   6   25.10   24.90
   8  -4   6  -29.20   27.30
   8  -4   6   12.10   36.50
   8   4  -6   23.50   19.60
   8   4  -6   32.00   16.00
   8   4  -6  -12.20   22.00
   4  -6   8   27.00   30.70
  -8   4   6   82.39   34.90
  -8   4   6   79.39   83.99
  -6  -8  -4   22.90   52.49
  -6  -8  -4   15.40   21.90
  -6  -8  -4  -65.69   44.60
  -6  -8  -4   -8.30   43.90
  -6  -8  -4   61.79   22.20
   4   8   6   43.10   21.70
  -4  -8   6   36.80   41.30
   8  -6  -4  -45.90   33.50
   8  -6  -4   36.10   28.90
  -8   6  -4  -33.60   50.49
  -8   6  -4  -31.60   54.09
  -8   6  -4   49.50   40.10
  -8   6  -4   21.00   28.00
  -4   8  -6   48.00   31.00
  -6   8   4   69.49   71.89
  -6   8   4  -54.19   70.59
  -6   8   4   30.40   12.60
  -6   8   4   33.20   73.89
  -6   8   4   14.50   32.30
  -6   8   4    9.20   26.40
  -4  -6  -8  -26.60   40.20
  -4  -6  -8   76.29   36.20
  -4  -6  -8   13.60   23.60
   6   4   8   68.09   82.29
  -6   4  -8   52.09   26.30
  -8  -6   4  -35.80   52.99
  -4  -8   6  -52.99   46.80
  -6  -4   8   90.79   35.60
  -4  -8   6  -76.19   67.79
  -4  -8   6   22.40   19.90
  -6   4  -8   33.10   22.60
   4   8   6   45.80   62.09
  -8  -6   4   19.60   27.50
  -4   6   8   35.80   50.39
  -4   6   8   80.99   43.40
  -4   6   8  142.09   92.49
  -4   6   8    2.10   29.30
  -6  -4   8  109.89   70.69
  -6  -4   8  -82.89   46.70
  -4   8  -6   73.09  109.69
  -4   8  -6   11.20   26.20
   4  -6   8   21.60   84.99
   4  -6   8   42.00   19.20
  -8  -4  -6    0.80   33.60
  -8  -4  -6    3.20   43.90
  -8  -4  -6    4.90   42.00
  -8  -4  -6   67.49   35.90
   8   6   4   16.50   20.90
   6  -4  -8   14.40   21.30
   6   4   8   42.40   43.40
  -8  -6   4   17.30   25.00
   6   4   8  -19.60   43.60
   8   6   4    5.80   40.90
  -8  -6   4   63.99   48.40
   8   6   4   23.60   33.60
  -8   4   6   48.60   43.30
  -8   4   6    3.60   26.10
  -8   4   6   90.29   74.39
  -6   4  -8   68.59   91.59
  -4   8  -6   58.59   66.79
  -8  -6  -4   22.00   30.90
  -8  -6  -4   14.50   45.60
  -4   6  -8   29.10   27.80
   8   4   6   47.80   21.60
  -8   4  -6  -10.70   51.69
  -4  -6   8    0.90   64.69
   8  -4  -6   17.00   22.90
   8  -4  -6   27.60   53.89
   8  -4  -6   73.39   28.80
  -8   4  -6   17.90   50.79
   4   6   8   87.19   46.70
  -8   4  -6   24.90   25.00
  -6   8  -4    6.90   56.79
  -8   6   4   15.00   62.09
  -8   6   4    6.40   69.09
  -8   6   4  108.19   80.29
  -6  -4  -8   36.40   14.20
  -6  -4  -8   23.40   22.20
   8   4   6   17.90   33.60
  -4  -6   8   39.70   18.70
  -8   4  -6  -81.19   79.69
  -8  -6  -4  -29.80   46.40
  -4   6  -8   54.69   44.20
  -4  -6   8   66.89   65.19
  -4  -6   8   90.79   38.70
  -6   4   8   15.30   39.50
  -6   4   8   24.10   49.50
  -6   4   8   35.80   24.40
  -6   4   8   12.90   41.90
  -6   4   8    0.20   85.19
  -4  -8  -6   17.50   57.29
  -4  -8  -6   39.80   33.00
  -4  -8  -6  -16.70   43.60
  -4  -8  -6  -22.10   21.70
  -4  -6   8   25.60   17.10
   6  -8  -4   34.40   30.00
  -4   6  -8   62.29  102.69
  -4   6  -8    3.90   24.20
   4  -6  -8   51.99   49.99
   4  -6  -8   19.20   22.50
   4  -6  -8   26.00   24.90
  -8  -6  -4   40.90   18.40
  -6   8  -4   -5.20   30.80
  -4   8   6   74.49   58.79
  -4   8   6   28.70   72.59
  -4   8   6    2.40   80.59
  -4   8   6   66.69   32.30
  -4   8   6   21.60   32.60
   4   6   8   37.20   21.80
   4   6   8  -27.60   36.90
   6  -8  -4  -41.20   54.79
   4  -8   6  -10.90   78.19
   4  -8   6   19.70   20.90
   4  -8   6   -5.50   34.70
   4  -8   6  -42.70   65.69
   4  -8   6   14.20   33.70
   4   8  -6   94.99  148.49
   4   8  -6   30.20   17.50
   4   8  -6   17.60   27.40
   4   8  -6  -24.40   29.70
  -4   6  -8  145.29   69.29
   6  -8  -4   18.30   25.90
   6   8   4  -27.30   49.50
   6   8   4   11.20   21.40
   6   8   4   -8.40   35.30
   8  -4  -6   16.90   30.10
  -8  -4   6  -17.60   39.30
   6  -4   8  141.29   94.59
   6  -4   8   35.80   23.00
   6  -4   8  -11.20   27.40
   6  -4   8    8.80   26.90
   6  -4   8   36.80   38.90
   6   4  -8  -17.30   46.90
   6   4  -8    7.20   24.30
   6   4  -8   -6.00   38.10
   6   4  -8    8.90   51.19
   6   4  -8   25.00   39.70
   6   4  -8    5.70   19.00
  -8  -4   6  111.19   62.29
   8  -4  -6   19.30   20.10
  -8   4  -6   29.90   24.00
   8   4   6   68.89   43.50
   8   4   6    2.30   66.49
  -6  -8   4  -24.10   40.00
  -6  -8   4  -11.60   45.20
  -6  -8   4  125.89   67.39
  -6  -8   4   76.59   39.60
   8  -6   4    4.40   84.79
   8  -6   4   11.60   25.10
   8  -6   4   39.40   31.60
   8  -6   4   33.70   27.40
   8  -6   4   47.20   35.50
   8   6  -4   31.30   54.59
   8   6  -4   19.20   19.80
   8   6  -4   16.90   21.80
   8   6  -4  109.99   71.29
   8   6  -4   13.40   28.00
   8   6  -4   45.40   28.50
  -6  -8   4    6.20    9.30
  -6   8  -4   15.20   98.09
  -6   8  -4  -23.60   27.40
  -8  -6  -6  -36.80   53.89
  -8  -6  -6   34.60   61.49
  -8  -6  -6   38.70   23.60
  -8  -6   6   53.59   34.30
  -8  -6   6   76.09   49.99
  -8  -6   6   69.09   71.29
  -8   6  -6  101.99  109.39
  -8   6  -6   26.80   31.50
  -8   6  -6 -156.78   57.09
  -8   6  -6   72.99   63.99
  -8   6  -6   42.40   31.90
  -8   6   6  107.29   65.69
  -8   6   6   72.99   94.19
  -8   6   6    9.70   97.49
  -6  -8  -6   55.69   64.59
  -6  -8  -6   34.60   28.50
  -6  -8  -6   -7.90   54.19
  -6  -8  -6   82.99   28.10
  -6  -8   6   20.90   51.69
  -6  -8   6  -29.90   51.89
  -6  -8   6  152.28   82.99
  -6  -6  -8   16.80   32.80
  -6  -6  -8   77.09   35.40
  -6  -6  -8   70.09   47.30
  -6  -6  -8    0.20   25.50
  -6  -6   8   15.80   52.69
  -6  -6   8  -34.10   44.70
  -6  -6   8  125.19   78.19
  -6   6  -8  -12.90  101.09
  -6   6  -8   45.40   29.80
  -6   6  -8   42.30   57.29
  -6   6  -8    2.40   32.10
  -6   6   8  107.49   57.89
  -6   6   8  -10.30   77.89
  -6   6   8   29.20   37.60
  -6   6   8  197.48  109.69
  -6   6   8  -11.30   23.70
  -6   6   8   46.10   27.80
  -6   8  -6  111.79  115.39
  -6   8  -6   47.90   34.80
  -6   8  -6   46.90   61.99
  -6   8  -6  -52.79   63.19
  -6   8  -6   74.29   36.80
  -6   8   6   25.10   62.79
  -6   8   6 -102.29   92.49
  -6   8   6 -111.59   87.49
  -6   8   6  -35.50   33.80
  -6   8   6   25.20   31.20
   6  -8  -6   49.20   62.89
   6  -8  -6   29.40   28.10
   6  -8  -6    9.40   33.10
   6  -8   6  261.27  110.89
   6  -8   6   39.40   26.30
   6  -8   6   24.20   39.10
   6  -8   6  -25.40   68.49
   6  -8   6   53.49   43.30
   6  -6  -8   -8.50   50.09
   6  -6  -8   -7.00   23.70
   6  -6  -8   85.79   51.29
   6  -6  -8   44.00   28.50
   6  -6   8  144.09  107.19
   6  -6   8   20.40   25.30
   6  -6   8   45.20   40.10
   6  -6   8  -39.30   40.80
   6   6  -8   54.09   28.50
   6   6  -8   -8.30   28.90
   6   6   8  176.38   72.59
   6   6   8   58.39   94.69
   6   6   8   11.60   26.60
   6   6   8   75.99   41.70
   6   8  -6   20.10   19.00
   6   8  -6   40.30   31.30
   6   8  -6  -42.50   34.70
   6   8   6   50.99   65.19
   6   8   6   38.50   25.70
   6   8   6   60.79   44.20
   8  -6  -6   37.30   50.99
   8  -6  -6   20.40   26.40
   8  -6  -6   78.09   30.20
   8  -6   6    7.70   81.19
   8  -6   6   65.49   30.90
   8  -6   6   59.99   36.40
   8  -6   6  -15.80   43.40
   8   6  -6   29.30   52.29
   8   6  -6   12.60   18.70
   8   6  -6   44.90   30.40
   8   6  -6  -11.30   43.00
   8   6  -6   21.20   30.90
   8   6   6   86.79   83.99
   8   6   6   22.10   26.40
   8   6   6  -22.60   38.70
  -8  -8   0  220.28   54.29
  -8  -8   0   65.39   22.80
  -8  -8   0   41.40   56.99
  -8  -8   0   44.00   54.09
  -8  -8   0   60.89   11.90
  -8   0  -8   82.39   58.59
  -8   0  -8   94.79   27.10
  -8   0   8   59.19   60.79
  -8   0   8   66.99   71.39
  -8   8   0   41.30   96.59
  -8   8   0  -32.70   72.59
  -8   8   0   82.99   27.80
  -8   8   0   87.29   72.19
  -8   8   0   21.30   37.70
  -8   8   0  107.19   32.10
   0  -8  -8   21.70   66.19
   0  -8  -8   80.69   30.40
   0  -8  -8   97.89   66.49
   0  -8  -8  100.79   39.40
   0  -8  -8   42.30   28.80
   0  -8   8  173.98  105.19
   0  -8   8   42.90   17.60
   0  -8   8   88.59   80.69
   0   8  -8  237.58  115.49
   0   8  -8   41.10   32.10
   0   8  -8   91.39   35.90
   0   8   8   38.50   49.00
   0   8   8   83.89   19.50
   0   8   8   -6.30   86.49
   0   8   8   64.89   43.30
   8  -8   0   59.99   68.99
   8  -8   0   76.79   33.50
   8  -8   0  117.49   34.20
   8   0  -8   61.89   21.80
   8   0  -8   93.89   30.30
   8   0  -8   39.20   51.99
   8   0  -8   72.89   15.60
   8   0  -8   75.59   29.30
   8   0  -8   86.49   30.00
   8   0  -8   71.49   18.70
   8   0   8   74.09   47.90
   8   0   8  138.29   83.09
   8   0   8   94.09   34.30
   8   0   8   60.69   42.20
   8   8   0   85.09   34.90
   8   8   0  101.79   40.50
  -8  -8  -2  946.31  106.89
  -8  -8  -2  785.12   53.69
  -8  -8  -2  884.11  111.39
  -8  -8  -2  901.31  112.59
  -8  -8  -2  661.93   64.39
  -8  -8  -2  855.91   52.69
  -8  -8   2  777.02   83.99
  -8  -8   2  802.52   61.99
  -8  -8   2  901.11  109.79
  -8  -8   2  833.22  119.59
  -8  -2  -8  887.91   46.90
  -8  -2  -8 1108.09  116.59
  -8  -2  -8  908.71   63.79
  -8  -2   8  995.50   84.09
  -8  -2   8 1000.90  123.59
  -8  -2   8  642.34  106.89
  -8   2  -8 1054.39  143.89
  -8   2  -8  851.01   59.19
  -8   2  -8 1044.70  122.29
  -8   2  -8  924.01   67.89
  -8   2   8  868.41   89.79
  -8   2   8  832.62  104.09
  -8   2   8  958.60  139.89
  -8   8  -2 1388.76  167.58
  -8   8  -2  856.01  117.99
  -8   8  -2  917.81  103.19
  -8   8  -2  799.92   90.09
  -8   8  -2  842.62   75.09
  -8   8   2  967.30  126.39
  -8   8   2  701.23  123.69
  -8   8   2  850.21   55.89
  -8   8   2 1091.09  146.49
  -8   8   2  848.92   69.29
  -8   8   2  837.22   64.09
  -2  -8  -8  684.03  112.19
  -2  -8  -8  833.92  100.39
  -2  -8  -8  956.40   83.79
  -2  -8  -8  843.92   67.89
  -2  -8   8  886.01   95.79
  -2  -8   8  835.52  125.39
  -2  -8   8  645.54   65.59
  -2  -8   8  835.92   68.29
  -2   8  -8 1202.58  221.48
  -2   8  -8  907.51   74.69
  -2   8  -8  837.62  143.89
  -2   8  -8  878.11   79.39
  -2   8   8  866.31  119.79
  -2   8   8  854.01   46.20
  -2   8   8  718.83   49.80
  -2   8   8  884.11  150.38
  -2   8   8 1001.00   86.19
   2  -8  -8  797.22  103.39
   2  -8  -8  760.12   67.79
   2  -8  -8  862.11   76.99
   2  -8  -8  851.81   68.19
   2  -8   8 1211.28  164.48
   2  -8   8  897.01   56.69
   2  -8   8  731.73   84.39
   2  -8   8 1205.98  138.69
   2  -8   8  922.11   84.29
   2   8  -8  937.21   72.39
   2   8  -8  906.31   77.99
   2   8   8  837.82  120.79
   2   8   8  924.21   60.19
   2   8   8 1019.00   95.19
   8  -8  -2  999.00  121.49
   8  -8  -2  842.92   70.29
   8  -8  -2  869.51   67.79
   8  -8  -2 1047.10   80.49
   8  -8   2  819.22   71.59
   8  -8   2  813.52   75.99
   8  -8   2  858.31   78.79
   8  -2  -8  828.82   56.09
   8  -2  -8  826.62   71.49
   8  -2  -8  816.22   84.29
   8  -2  -8  837.52   67.39
   8  -2  -8  875.11   56.59
   8  -2   8 1035.80  146.99
   8  -2   8  914.81   65.89
   8  -2   8  937.71   78.39
   8  -2   8  945.21   90.39
   8   2  -8  834.92   44.40
   8   2  -8  878.61   68.99
   8   2  -8  805.42   87.59
   8   2  -8  728.53   81.29
   8   2  -8  826.42   70.39
   8   2  -8  792.62   53.39
   8   2   8  877.91  122.79
   8   2   8  824.12   71.19
   8   2   8  807.12   86.69
   8   8  -2  983.30   72.99
   8   8  -2 1021.70  109.89
   8   8  -2  828.02   83.99
   8   8   2  981.40  123.49
   8   8   2  897.01   67.89
   8   8   2  963.30   82.49
  -8  -8  -4 2079.99  158.08
  -8  -8  -4 2053.99  103.39
  -8  -8  -4 2055.49  152.78
  -8  -8  -4 2657.83  175.18
  -8  -8  -4 2004.20  126.49
  -8  -8  -4 2113.99  109.99
  -8  -8   4 1931.81  132.79
  -8  -8   4 1917.31  158.08
  -8  -8   4 2031.70  154.58
  -8  -4  -8 2056.19  128.59
  -8  -4  -8 2058.59  240.68
  -8  -4  -8 2126.69  115.19
  -8  -4   8 1978.80  112.49
  -8  -4   8 1930.81  119.89
  -8  -4   8 1930.51  134.59
  -8  -4   8 2172.58  198.88
  -8   4  -8 1916.91  227.48
  -8   4  -8 2233.18  118.49
  -8   4  -8 2066.99  174.08
  -8   4  -8 2064.59  122.09
  -8   4   8 1778.22  136.09
  -8   4   8 2140.69  155.58
  -8   4   8 2017.80  115.19
  -8   4   8 1834.82  137.89
  -8   4   8 2138.19  218.18
  -8   8  -4 1823.42  241.68
  -8   8  -4 1846.72  130.79
  -8   8  -4 2214.58  127.09
  -8   8   4 1971.70  190.18
  -8   8   4 1978.00  245.88
  -8   8   4 2025.50  104.89
  -8   8   4 2350.66  209.08
  -4  -8  -8 1909.11  114.79
  -4  -8  -8 2068.09  137.29
  -4  -8  -8 2033.10  119.09
  -4  -8   8 1970.00  185.48
  -4  -8   8 2075.39  148.49
  -4  -8   8 2016.00  202.08
  -4  -8   8 1956.20  109.09
  -4  -8   8 2128.49  107.69
  -4   8  -8 1907.71  266.07
  -4   8  -8 2175.38  127.89
  -4   8  -8 2023.80  142.89
  -4   8  -8 2131.79  194.28
  -4   8   8 2111.79  171.48
  -4   8   8 2178.38  183.88
  -4   8   8 1732.13  164.28
  -4   8   8 2147.39  129.69
   4  -8  -8 2029.70  120.69
   4  -8  -8 1911.61  120.49
   4  -8   8 2652.23  414.46
   4  -8   8 2134.69  113.19
   4  -8   8 2285.07  190.08
   4   8  -8 2025.10  215.58
   4   8  -8 2131.69  127.59
   4   8  -8 2269.27  130.79
   4   8   8 2118.29  170.38
   4   8   8 2175.68  115.39
   4   8   8 1919.61  190.98
   8  -8  -4 2139.29  163.78
   8  -8  -4 1986.70  122.19
   8  -8  -4 2215.48  126.69
   8  -8   4 1832.52  202.68
   8  -8   4 2188.78  124.79
   8  -8   4 2149.69  131.59
   8  -8   4 2149.39  137.39
   8  -4  -8 2218.38  114.29
   8  -4  -8 1812.42  155.68
   8  -4  -8 2010.50  126.29
   8  -4  -8 2213.98  113.09
   8  -4   8 2107.59  223.48
   8  -4   8 2034.20  118.69
   8  -4   8 2018.00  119.29
   8  -4   8 1906.91  161.98
   8  -4   8 1919.21  144.19
   8   4  -8 2175.78  122.39
   8   4  -8 1946.21  172.58
   8   4  -8 1619.14  148.59
   8   4  -8 2038.40  110.09
   8   4   8 2130.19  200.18
   8   4   8 2108.79  121.59
   8   4   8 2185.78  138.99
   8   8  -4 1922.71  188.18
   8   8  -4 1866.11  111.89
   8   8  -4 1975.80  121.29
   8   8  -4 1946.21  175.98
   8   8  -4 2076.89  132.69
   8   8   4 1902.11  163.38
   8   8   4 2079.19  132.19
   8   8   4 2192.68  136.99
  -8  -8  -6    5.00   69.69
  -8  -8  -6  -21.00   74.29
  -8  -8  -6    7.90   29.00
  -8  -8   6   73.19   81.19
  -8  -6  -8   15.00   15.90
  -8  -6  -8  -39.10   60.49
  -8  -6  -8   31.20   70.59
  -8  -6  -8   56.39   31.80
  -8  -6   8   67.89   49.30
  -8  -6   8  167.68   59.49
  -8  -6   8 -198.78   76.49
  -8   6  -8  -92.99  125.19
  -8   6  -8   20.80   35.60
  -8   6  -8   -7.80   77.19
  -8   6  -8  -23.00   39.60
  -8   6   8   86.99   68.39
  -8   6   8  136.39  109.59
  -8   6   8  -23.60   39.10
  -8   6   8  231.98  132.19
  -8   8  -6  -45.90  141.99
  -8   8  -6   78.09   43.10
  -8   8  -6  -24.70   76.49
  -8   8  -6  118.89   79.19
  -8   8  -6   92.49   43.70
  -8   8   6   89.19   98.59
  -8   8   6   33.00  118.79
  -8   8   6  251.27  155.98
  -6  -8  -8  111.09   64.89
  -6  -8  -8   70.19   47.10
  -6  -8   8   30.20   64.89
  -6  -8   8  151.68   99.79
  -6   8  -8 -146.59  148.59
  -6   8  -8   54.89   39.70
  -6   8  -8   88.69   74.29
  -6   8  -8   37.70   41.80
  -6   8   8   24.20  120.69
  -6   8   8  152.38  123.59
  -6   8   8   28.00   35.00
   6  -8  -8   27.90   34.90
   6  -8  -8   22.30   37.40
   6  -8   8 -106.89  120.89
   6  -8   8  -26.60   30.00
   6  -8   8  -58.69   45.60
   6  -8   8   97.39   97.59
   6  -8   8   34.40   53.49
   6   8  -8  -39.20   32.20
   6   8  -8   53.69   43.00
   6   8   8  -19.40   27.60
   6   8   8   51.79   53.99
   8  -8  -6  228.48  124.49
   8  -8  -6   29.20   40.10
   8  -8  -6   45.60   39.40
   8  -8   6  -24.20   32.20
   8  -8   6   87.69   48.20
   8  -8   6   29.00   54.39
   8  -6  -8  -37.60   29.40
   8  -6  -8   19.80   32.20
   8  -6   8 -157.48  112.09
   8  -6   8   21.90   34.30
   8  -6   8   41.40   46.60
   8  -6   8   70.79   53.49
   8   6  -8   91.89   38.40
   8   6  -8   46.00   38.70
   8   6   8  -12.70   77.09
   8   6   8   -5.60   33.40
   8   6   8  -17.90   52.19
   8   8  -6  -11.50   34.90
   8   8  -6   92.39   49.40
   8   8   6  -38.30   75.99
   8   8   6   23.70   30.50
   8   8   6  -63.49   48.00
  -8  -8  -8  622.04  102.19
  -8  -8  -8  608.54  116.59
  -8  -8  -8  612.24   71.19
  -8  -8   8  395.26   89.49
  -8  -8   8  514.35  114.69
  -8   8  -8  509.35  110.89
  -8   8  -8  577.64   69.79
  -8   8   8  485.55  142.29
  -8   8   8  484.05  169.88
   8  -8  -8  471.75   60.49
   8  -8  -8  697.23   80.79
   8  -8   8  491.65   61.49
   8  -8   8  709.03   84.09
   8  -8   8  598.04   89.29
   8   8  -8  609.84   79.89
   8   8  -8  544.15   74.19
   8   8   8  455.65   58.89
   8   8   8  718.33   92.29
  -9  -1  -1  372.16   60.49
  -9  -1  -1  274.77   60.89
  -9  -1   1  337.07   62.49
  -9  -1   1  277.67   50.09
  -9  -1   1  304.77   64.69
  -9   1  -1  324.47   63.29
  -9   1  -1  308.67   34.40
  -9   1  -1  272.27   61.79
  -9   1   1  343.97   65.09
  -9   1   1  368.96   73.69
  -9   1   1  424.96   59.29
  -1  -9  -1  347.97   76.19
  -1  -9  -1  327.27   36.90
  -1  -9  -1  227.08   35.20
  -1  -9  -1  321.37   37.10
  -1  -9   1  213.38   58.69
  -1  -9   1  306.57   34.80
  -1  -9   1  373.46   57.79
  -1  -9   1  282.67   42.00
  -1  -9   1  298.27   37.90
  -1  -1  -9  320.27   34.30
  -1  -1  -9  261.47   31.50
  -1  -1  -9  307.67   34.00
  -1  -1   9  372.16   75.49
  -1  -1   9  306.27   19.70
  -1  -1   9  314.27   39.20
  -1  -1   9  327.87   71.79
  -1  -1   9  387.36   69.49
  -1  -1   9  317.67   42.60
  -1  -1   9  252.37   32.50
  -1   1  -9  395.96  116.49
  -1   1  -9  302.27   34.40
  -1   1  -9  347.67   38.40
  -1   1  -9  315.37   74.59
  -1   1  -9  309.17   34.90
  -1   1   9  263.87   45.00
  -1   1   9  239.58   60.79
  -1   1   9  286.37   25.30
  -1   1   9  358.06   33.70
  -1   1   9  392.66   79.39
  -1   1   9  297.27   40.00
  -1   1   9  388.16   34.90
  -1   9  -1  391.46   93.89
  -1   9  -1  332.87   36.30
  -1   9  -1  274.47   42.50
  -1   9  -1  349.17   59.19
  -1   9  -1  406.16   48.80
  -1   9  -1  255.47   42.30
  -1   9   1  341.07   71.79
  -1   9   1  439.06   66.19
  -1   9   1  278.07   36.30
  -1   9   1  332.07   41.70
  -1   9   1  250.07   43.50
   1  -9  -1  383.06   78.49
   1  -9  -1  271.97   34.80
   1  -9  -1  264.57   36.90
   1  -9   1  389.26   79.79
   1  -9   1  294.37   34.60
   1  -9   1  377.56   51.79
   1  -9   1  352.96   51.69
   1  -9   1  248.88   38.40
   1  -1  -9  287.57   36.50
   1  -1  -9  489.45   78.69
   1  -1  -9  289.97   29.50
   1  -1  -9  440.06   95.69
   1  -1  -9  253.27   42.10
   1  -1  -9  382.26   35.60
   1  -1   9  379.36   84.89
   1  -1   9  319.97   28.00
   1  -1   9  288.07   33.00
   1  -1   9  362.66   41.20
   1  -1   9  387.96   66.59
   1  -1   9  293.27   44.40
   1  -1   9  279.87   37.10
   1   1  -9  327.07   35.60
   1   1  -9  307.17   38.10
   1   1  -9  433.56   94.99
   1   1  -9  290.17   44.50
   1   1  -9  369.96   35.60
   1   1   9  348.97   59.49
   1   1   9  350.26   80.39
   1   1   9  329.07   29.30
   1   1   9  281.97   35.60
   1   1   9  280.37   70.89
   1   1   9  298.67   44.00
   1   1   9  314.07   36.80
   1   9  -1  506.35  125.99
   1   9  -1  281.07   34.40
   1   9  -1  247.28   40.00
   1   9  -1  192.68   38.50
   1   9  -1  333.17   60.59
   1   9  -1  399.26   50.19
   1   9   1  215.78   61.69
   1   9   1  310.67   47.90
   1   9   1  399.76   54.89
   1   9   1  272.07   51.79
   1   9   1  311.47   45.30
   9  -1  -1  277.07   29.80
   9  -1  -1  301.17   39.30
   9  -1  -1  315.67   35.50
   9  -1  -1  368.26   74.19
   9  -1  -1  287.77   30.60
   9  -1  -1  479.15   77.29
   9  -1  -1  358.76   72.39
   9  -1  -1  310.77   30.60
   9  -1  -1  270.57   30.80
   9  -1   1  341.37   55.29
   9  -1   1  305.47   36.20
   9  -1   1  279.07   29.20
   9  -1   1  384.76   35.50
   9  -1   1  368.26   64.29
   9  -1   1  280.77   54.99
   9  -1   1  384.96   36.00
   9  -1   1  356.56   34.00
   9   1  -1  348.87   27.50
   9   1  -1  344.77   67.89
   9   1  -1  329.97   31.40
   9   1  -1  474.55   91.29
   9   1  -1  365.96   71.79
   9   1  -1  501.25   82.39
   9   1  -1  292.77   26.30
   9   1  -1  288.17   23.90
   9   1   1  303.27   41.20
   9   1   1  346.37   50.09
   9   1   1  374.96   34.00
   9   1   1  315.17   67.49
   9   1   1  336.57   60.59
   9   1   1  307.07   35.40
   9   1   1  324.27   28.50
  -9  -1  -3  145.99   47.30
  -9  -1  -3  111.89   51.89
  -9  -1  -3  130.59   15.10
  -9  -1  -3  137.19   16.40
  -3   1  -9  165.98   28.00
  -9   3  -1  113.19   21.90
  -9   3  -1  181.48   63.29
  -9   3  -1  146.69   43.20
  -1  -9   3   76.59   32.80
  -3  -1   9  132.19   24.30
  -3  -1   9  134.19   18.50
  -3   1  -9  148.59   70.69
  -9   1   3   90.29   59.89
  -9   1   3  106.89   63.19
  -9   1   3  107.89   59.89
  -3  -9  -1   73.99   21.50
  -3  -9  -1  142.99   30.20
  -3  -9  -1  207.08   43.40
  -3  -9  -1  119.59   36.90
  -3  -9  -1  105.29   23.90
  -1  -9   3  147.49   29.60
  -1   9  -3    3.10   88.09
  -1   9  -3  147.09   29.10
  -1   9  -3  166.48   36.50
  -1   9  -3  102.59   34.00
   3   1   9  144.19   43.60
   3   1   9  149.29   28.80
   3   1   9  104.19   52.99
   3   1   9  186.68   41.80
   9  -3  -1  148.09   39.80
   1  -9  -3  221.98   64.19
   1  -9  -3  124.69   24.60
  -3   9   1  332.17  109.19
  -3   9   1  139.89   56.59
  -3   9   1  123.79   25.00
  -3   9   1  121.69   35.20
  -1  -3  -9  101.39   22.70
  -1  -3  -9  105.39   55.19
  -1  -3  -9  101.89   18.40
  -1  -3  -9  103.79   23.50
   9  -1   3  107.79   25.40
   9   1  -3  153.58   23.30
   9   1  -3  128.59   21.10
   1   9   3  106.59   57.99
   1   9   3  155.08   47.00
   1   9   3  117.39   43.40
   1   9   3  107.89   35.00
   3  -1  -9  200.78   31.80
   3  -1  -9  150.68   18.50
   3  -1  -9  108.69   35.20
   3  -1  -9  137.19   23.50
  -1   3   9   58.89   31.70
  -1   3   9   49.99   59.69
  -1   3   9  132.29   20.00
  -1   3   9   20.50   60.89
  -1   3   9  133.49   34.20
  -1   3   9  143.99   25.50
  -9  -3   1  116.79   40.40
  -9  -3   1  109.09   54.49
  -9   3  -1  242.78   54.09
   1  -3   9  162.88   71.89
   1  -3   9  151.08   18.30
   1  -3   9  144.69   31.20
   1  -3   9  104.49   45.10
   1  -3   9  178.08   38.10
   1  -3   9  191.88   28.30
   1   3  -9  108.49   63.59
   1   3  -9  194.68   30.90
   1   3  -9  131.09   32.60
   1   3  -9  244.08   95.79
   1   3  -9   97.89   22.90
   9  -3  -1  152.48   54.79
   9  -3  -1  157.38   27.00
   9  -3  -1  116.69   27.20
  -3  -1   9  142.39   17.70
  -3  -1   9  158.98   61.09
  -3  -1   9   37.40   54.19
   9  -1   3  134.89   29.10
   9  -3  -1  124.19   26.10
   9  -3  -1  115.09   27.60
  -3   1  -9  188.08   26.60
   3  -9   1  103.49   60.39
   3  -9   1  142.49   25.40
   3  -9   1   78.39   29.80
   3  -9   1  139.49   51.39
   3  -9   1  126.09   36.50
   3   9  -1  187.98   72.79
   3   9  -1   78.69   23.40
   3   9  -1  113.19   32.80
   3   9  -1  281.17   67.79
   3   9  -1  119.09   38.90
   9   3   1  115.79   40.40
   9   3   1  170.88   25.50
   9   3   1  222.78   64.39
   9   3   1  130.09   23.40
   9   3   1  111.99   19.60
  -1  -9   3  159.88   57.19
  -9   3  -1  187.48   60.99
  -3   1  -9  114.99   26.60
   3   1   9  117.49   61.69
   9   3   1  103.09   32.90
  -1  -9   3  178.88   75.19
   1  -9  -3  143.89   28.80
   9  -1   3  127.39   51.69
   9  -1   3   95.49   23.60
   9  -1   3  121.49   16.80
   9  -1   3  131.79   24.60
   9   1  -3  184.58   87.49
   9  -3  -1  136.59   22.90
  -3  -1   9   86.29   33.90
   3   1   9  114.99   23.50
   9   1  -3   -8.80   63.79
   9   1  -3  140.29   20.50
   9   1  -3  205.88   89.79
   9   1  -3  218.58   78.49
   3   1   9  149.59   52.69
  -3  -1   9   83.89   54.69
  -1  -9   3  123.59   23.50
   9   1   3  107.29   23.70
   9   1   3  188.18   44.70
  -9   1  -3  169.78   55.09
  -9   1  -3  211.88   57.39
  -9  -1   3  113.49   58.89
  -9   1  -3  151.08   46.80
   9  -1  -3  128.49   17.00
   9   1   3  140.89   46.10
  -1   3  -9   86.09   28.90
  -1   3  -9  214.78   76.29
  -1   3  -9  150.98   27.70
   3  -1   9  206.68   67.59
   3  -1   9  156.78   32.10
   3  -1   9  158.78   28.60
  -1  -3   9  140.59   29.70
   3   1  -9  122.69   24.50
   3   1  -9  120.69   24.80
   3   1  -9  114.99   35.40
   3   1  -9  125.39   22.90
  -9  -1   3  135.49   37.90
   9  -1  -3  158.48   74.79
  -1  -3   9  132.89   65.09
  -3  -9   1  153.28   34.70
  -3  -9   1  132.99   24.20
  -3   9  -1  120.99  116.89
  -3   9  -1  170.58   39.70
  -3   9  -1   70.49   51.29
  -9   1  -3  117.19   18.10
  -9   1  -3  186.98   22.50
  -1  -3   9  211.48   74.79
   1   3   9  103.49   43.30
   1   3   9   89.69   58.99
   1   3   9  143.59   20.80
   9  -3   1   98.49   47.40
   9  -3   1  151.98   27.80
  -1   3  -9  156.98   70.59
  -1   3  -9   89.29   22.40
   9  -3   1  147.39   53.59
   9  -3   1  153.58   31.40
   9  -3   1  140.49   28.80
   9   3  -1  106.09   30.30
   9   3  -1  138.19   30.20
   9   3  -1  118.59   17.70
   9   3  -1  140.79   52.99
   9   3  -1  116.99   22.40
   9   3  -1   97.69   51.59
   9   3  -1  116.79   77.79
   9   3  -1  139.79   20.70
   9   3  -1  105.49   16.40
   9  -1  -3   79.19   76.69
   3   9   1   -1.00   61.59
   9  -1  -3  103.09   16.70
   3   9   1  121.79   37.50
   3   9   1    6.80   53.89
   3   9   1  125.19   39.20
   1  -9   3  143.79   42.00
   1  -9   3  155.48   34.30
   1   9  -3   88.49   80.49
   1   9  -3  104.79   23.20
   1   9  -3  119.49   30.90
   1   9  -3  100.19   60.19
   1   9  -3  115.19   36.40
  -1  -3   9  158.18   50.49
   1   3   9   91.09   33.70
   3  -9  -1  127.39   63.79
   3  -9  -1  109.39   24.30
   3  -9  -1   41.00   49.90
   3  -9  -1  140.79   32.90
   9  -1  -3  142.59   18.60
  -9  -1   3  137.39   49.90
  -3   1   9  155.08   37.60
  -3   1   9  177.68   56.69
  -3   1   9  135.89   16.60
  -3   1   9  164.68   59.39
  -3   1   9  108.99   66.59
  -3   1   9  141.79   26.20
  -3   1   9  151.28   20.20
  -1  -9  -3  120.69   54.69
  -1  -9  -3  166.58   30.60
  -1  -9  -3  114.09   41.10
  -1  -9  -3   98.79   25.30
   9  -3   1  128.59   25.50
   9  -3   1  135.59   25.20
   9  -1  -3  134.99   27.00
   9  -1  -3  118.79   90.79
  -3  -9   1   93.49   47.90
  -3  -9   1  133.09   25.30
  -3  -9   1   78.89   26.10
  -3  -9   1  110.79   42.10
  -3  -9   1  150.08   54.79
  -1   9   3  215.88   69.49
  -1   9   3  208.78   59.19
  -1   9   3   90.79   25.40
  -1   9   3  111.69   30.00
  -1   9   3  163.78   37.90
  -3   9  -1  150.58   30.60
  -3   9  -1  105.69   34.80
   3   9   1  114.19   33.00
   1  -9   3  117.49   73.89
   1  -9   3  136.79   22.30
   1  -9   3  157.68   55.29
   1   3   9  153.98   67.49
  -3  -1  -9  103.39   22.30
  -9  -3  -1  172.88   39.60
  -9  -3  -1  176.88   47.70
  -9  -3  -1  237.58   55.79
   1  -3  -9   90.69   58.19
   1  -3  -9  116.59   15.90
   1  -3  -9  133.89   24.80
   9   1   3  104.69   28.40
   9   1   3  113.29   22.60
  -1  -3   9  148.79   32.60
  -1  -3   9  131.29   23.00
  -9   3   1  155.38   45.00
  -9   3   1   99.89   60.69
  -9   3   1  118.09   19.80
  -9   3   1  178.88   59.99
  -9   3   1   93.49   53.59
  -3  -1  -9  135.69   21.10
   1   3   9  163.18   24.20
  -3  -1  -9  101.89   22.70
   3  -1   9  177.98   44.10
   3  -1   9  147.39   35.90
   3  -3   9 4079.19  199.58
   3  -3   9 4050.39  271.17
  -9   3  -3 4031.40  199.98
  -9   3  -3 4225.58  200.48
  -9   3   3 4196.28  211.78
  -9   3   3 4190.68  254.17
  -9   3   3 4473.65  255.87
  -3  -9  -3 4083.69  244.88
  -3  -9  -3 3782.22  207.08
  -3  -9  -3 4207.28  210.58
  -3  -9  -3 4528.25  226.98
  -3  -9  -3 4242.78  205.18
  -3  -9   3 4355.06  247.98
  -3  -9   3 4179.48  203.28
  -3  -9   3 4356.46  226.28
  -3  -9   3 4559.54  242.78
  -3  -9   3 4043.60  205.08
  -3  -9   3 3942.51  202.28
   3   9  -3 3893.11  265.17
   3   9  -3 4413.26  221.28
   3   9   3 3930.61  244.98
  -3  -3  -9 4370.56  203.38
  -3  -3  -9 4050.19  201.08
  -3  -3  -9 4081.19  205.18
  -3  -3   9 4009.10  250.37
  -3  -3   9 4076.99  204.48
  -3  -3   9 3978.50  250.27
  -3  -3   9 4135.89  245.18
  -3  -3   9 4209.88  200.58
  -3  -3   9 3878.91  195.68
  -3   3  -9 3994.10  267.97
  -3   3  -9 4345.97  205.58
  -3   3  -9 4684.63  219.58
  -3   3  -9 4230.68  237.68
  -3   3  -9 4164.08  206.98
  -3   3   9 4228.18  225.18
  -3   3   9 4255.27  248.48
  -3   3   9 4300.77  198.68
  -3   3   9 4250.87  235.48
  -3   3   9 3740.53  264.07
  -3   3   9 4258.07  207.48
  -3   3   9 4077.89  199.18
  -3   9  -3 4116.09  289.37
  -3   9  -3 4204.88  217.78
  -3   9  -3 4251.27  216.88
  -3   9   3 3891.41  250.77
   9   3   3 4382.96  209.58
   9   3   3 4084.39  201.58
  -3   9   3 4480.35  253.07
  -3   9   3 4158.28  201.98
  -3   9   3 4317.07  215.88
   3  -9  -3 4327.17  248.18
   3  -9  -3 4259.07  207.88
   3  -9  -3 4180.08  211.38
   3  -9   3 4158.78  263.67
   3  -9   3 4151.68  205.08
   3  -9   3 4130.79  224.18
   3  -9   3 3515.65  219.08
   3  -9   3 4040.00  215.58
   3  -3  -9 4057.89  198.68
   3  -3  -9 4421.86  204.28
   3   3   9 4250.37  250.47
   3   3   9 4371.06  220.28
   3   9  -3 3501.45  270.67
   3   9  -3 3900.01  200.98
   3   9  -3 4222.28  213.78
   9   3  -3 4125.39  244.18
   9   3  -3 4378.36  202.88
   9   3  -3 4147.79  239.38
   3  -3   9 4099.89  221.38
   3  -3   9 4222.68  213.98
   3  -3   9 4166.48  220.58
   3   3  -9 3918.21  241.78
   3   3  -9 3970.50  208.18
   3   3  -9 3976.70  209.38
   3   3  -9 4162.68  218.58
   3   3  -9 4241.28  203.68
   3   3   9 4194.88  233.98
   3   3   9 3991.00  263.47
   3   3   9 3941.21  202.88
   3   3   9 4448.55  207.08
  -9  -3  -3 3945.61  217.38
  -9  -3  -3 4242.48  224.18
  -9  -3  -3 4103.69  240.48
  -9  -3  -3 4062.59  193.78
  -9  -3  -3 4058.49  192.38
  -9  -3   3 4468.95  223.58
  -9  -3   3 3962.60  249.18
  -9   3  -3 4255.47  247.38
  -9   3  -3 4220.18  242.78
  -9   3  -3 3883.51  245.38
   3   9   3 3770.12  229.48
   3   9   3 4303.97  220.48
   9  -3  -3 4192.98  202.78
   9  -3  -3 4211.48  207.78
   9  -3  -3 4308.67  198.78
   9  -3  -3 4000.60  236.48
   9  -3  -3 4166.88  254.37
   9  -3  -3 4209.28  201.08
   9  -3   3 4190.28  245.68
   9  -3   3 4137.19  208.58
   9  -3   3 4399.46  201.28
   9  -3   3 4357.76  209.08
   9  -3   3 4315.87  213.68
   9  -3   3 4037.80  208.08
   9   3  -3 4290.17  201.58
   9   3   3 4286.37  206.28
   9   3   3 4402.56  229.58
   9   3   3 3923.71  231.58
   9   3  -3 4055.99  195.58
   9   3  -3 4127.99  192.78
  -1   5   9   99.39   35.20
  -9   5  -1  244.88   29.50
  -1   5   9  204.78   41.50
   5   1   9  238.58   74.19
  -5   9   1  179.18   88.49
  -5   9   1  216.28   75.89
  -5   9   1  147.59   28.00
   5   1   9  109.79   38.50
   9  -5  -1  195.08   54.29
   9  -5  -1  242.78   35.70
   9  -5  -1  164.08   37.40
   9  -5  -1  153.18   27.40
  -5  -1   9  215.08   41.40
   9  -5  -1  218.98   34.60
   9  -5  -1  198.88   36.30
  -9  -5   1  161.58   53.79
  -9  -5   1  139.79   62.09
  -9   5  -1  333.07   76.79
  -9   5  -1  249.28   73.39
  -9   5  -1  181.58   29.20
  -1   5   9  111.49   45.50
  -1   5   9  117.89   25.90
  -9   5  -1  193.98   23.20
   1   5  -9  196.78   27.30
   1   5  -9  187.98   30.60
  -5  -1   9  183.38   60.29
  -5  -1   9  184.78   73.59
  -5  -1   9  195.78   70.89
  -5   1  -9  191.38   84.59
  -5   1  -9  221.28   30.30
   9   5   1  254.87   56.59
   9   5   1  199.28   31.50
   9   5   1  110.49   74.39
   9   5   1  157.58   32.90
   9   5   1  140.29   25.30
   5  -9   1  171.88   26.60
   5  -9   1   87.09   62.09
   5  -9   1  197.38   42.30
   5   9  -1  264.37   84.09
   5   9  -1  216.98   43.30
   5   9  -1  283.97   47.90
  -1  -9   5  190.58   25.40
  -1  -9   5  107.79   69.29
  -1  -9   5  189.78   35.10
  -1   9  -5  140.49  107.59
  -1   9  -5  187.28   32.10
  -1   9  -5  212.78   39.60
  -1   9  -5  163.18   36.30
  -9   1   5  178.78   50.19
  -9   1   5  155.68   66.89
  -5  -9  -1  247.18   62.09
  -5  -9  -1  212.98   31.10
  -9  -1  -5  258.67   54.29
   1  -9  -5  165.58   61.99
   9  -1   5  154.98   62.09
   9  -1   5  173.98   33.10
   9  -1   5  200.08   39.40
   9   1  -5  207.98   28.20
   9   1  -5  259.17   35.00
   9   1  -5  179.48   23.00
  -5  -9  -1  192.58   56.09
  -5  -9  -1  167.68   39.90
  -5  -9  -1  178.38   26.90
  -1   5   9  150.38   78.09
  -9   5  -1  288.17   59.69
  -9  -1  -5  223.48   61.99
   1   9   5  240.38   73.79
   1   9   5  188.58   47.70
   1   9   5  180.18   25.70
   1   9   5  119.19   47.80
   1   9   5  320.17   50.09
   5  -1  -9  180.28   21.00
   5  -1  -9  175.98   33.50
   5  -1  -9  196.68   23.60
   5  -1  -9  260.07   39.10
   5  -1  -9  192.38   26.40
  -5   9   1  140.59   42.80
  -5   9   1  238.78   41.30
  -1  -5  -9  269.57   63.29
  -1  -5  -9  168.88   25.00
  -1  -5  -9  174.68   30.90
   1  -9  -5  205.08   35.00
  -5   1  -9  239.58   49.50
  -5   1  -9  246.58   33.40
  -9  -1  -5  244.18   29.60
   5  -9   1   97.39   74.19
   5  -9   1  143.69   28.10
   5   1   9  187.38   42.20
   5   1   9  192.38   33.10
   5   1   9  137.49   49.70
   1  -9  -5  241.08   37.80
   1   5  -9  215.98   77.59
  -9   1   5  135.89   61.59
  -9  -1  -5  216.58   32.20
   1  -5   9  208.28   90.99
   9  -5  -1  190.58   55.89
   1  -5   9  229.78   74.49
  -9   5  -1  259.47   71.49
   1  -5   9  186.38   24.00
   1  -5   9  164.78   38.10
   1   5  -9  160.68   29.50
   1  -5   9  218.78   42.20
  -1  -9   5  237.18   76.29
  -1   5   9  204.58   22.60
  -9  -5  -1  184.78   54.59
   5  -1   9  200.18   47.40
   5  -1   9  218.58   40.70
   9   1   5  146.09   36.00
  -9  -5  -1  165.58   54.79
  -9  -1   5  122.59   53.49
  -9  -1   5  178.68   66.79
   5   1  -9  182.28   38.40
  -9   1  -5  215.88   66.29
  -9   1  -5  161.38   31.90
  -9   1  -5  188.58   25.30
   5  -1   9  256.27   40.20
  -5   9  -1  177.18   88.89
   5  -1   9  183.78   46.70
  -5   9  -1  200.88   31.90
   9  -1  -5  267.77   92.49
   9   1   5  219.38   50.29
   9   1   5  203.08   66.29
   9   1   5  231.38   34.80
  -5  -9   1  142.09   51.79
  -5  -9   1  163.28   30.50
  -9  -1   5  190.58   41.30
  -5  -9   1  193.18   41.70
  -5  -9   1  217.38   32.10
   1   9  -5  139.39   37.60
   5   9   1   30.10   67.79
   5   9   1  245.78   47.00
   5   9   1  222.98   47.60
   9  -1  -5  223.38   30.70
   9  -1  -5  163.88   30.50
   9  -1  -5  287.77   63.89
   9  -1  -5  192.58   20.90
  -1   9   5  140.39   63.39
  -1   9   5  253.67   63.79
  -1   9   5  237.38   47.70
  -1   9   5  191.68   41.30
   9   5  -1  205.28   30.30
   9   5  -1  193.08   25.40
   5  -1   9  222.28   72.39
  -1  -5   9  200.28   37.30
  -1  -5   9  179.38   30.00
  -1   5  -9  284.17   81.09
  -1   5  -9  182.08   28.90
  -1   5  -9  246.38   98.89
  -1   5  -9  202.98   33.20
   1  -5  -9  219.98   71.59
   1  -5  -9  198.08   32.00
  -9   1  -5  204.48   54.29
   9   1   5  211.38   36.90
  -9   5   1  210.78   68.09
  -9   5   1  104.49   66.29
  -5  -9   1   99.89   51.39
   9  -1  -5  192.38   20.70
  -5   9  -1  228.18   73.59
   9  -5   1  166.58   57.89
   9  -5   1  137.29   30.80
   9  -5   1  210.38   35.00
   9  -5   1  245.38   35.00
   9  -5   1  249.88   52.29
   9  -5   1  253.87   40.50
   9  -5   1  156.98   40.90
   9   5  -1  137.89   49.70
   9   5  -1  236.78   32.20
   9   5  -1  167.78   55.59
   9   5  -1  199.08   27.70
   9  -1  -5  178.38   19.20
   5   1  -9  242.48   35.10
   5   1  -9  172.08   29.80
   5   1  -9  250.17   73.49
   5  -9  -1  197.98   39.10
   5   1  -9  136.39   24.30
  -5   9  -1  172.88   38.90
   1   9  -5  106.09   83.29
   1   9  -5  193.58   30.20
   1   9  -5  164.48   35.30
  -1  -5   9  182.58   76.69
   1  -9   5  175.58   79.29
   1  -9   5  169.28   24.60
   1  -9   5  337.07   75.59
   1  -9   5  163.78   40.80
  -1  -9  -5  203.48   34.00
  -1  -9  -5  254.37   50.89
  -1  -9  -5  150.28   29.60
  -5  -9   1  231.98   27.10
  -5   1   9  107.89   61.29
  -5   1   9  273.87   84.39
  -1  -9  -5  142.39   56.99
   5  -9  -1  182.48   30.30
  -5   1   9  181.78   38.70
  -5   1   9  188.88   57.09
   5  -9  -1  133.09   68.79
   1   5   9  124.79   40.30
   1   5   9  169.68   25.50
  -9   5   1  224.08   26.10
  -9   5   1  172.48   68.19
  -5  -1  -9  231.88   28.80
  -5  -1  -9  172.88   30.00
  -1  -5   9  185.38   76.99
   1   5   9  178.68   57.39
   1   5   9  196.78   41.00
   1   5   9  196.28   78.99
  -3   9  -5  -63.19   87.39
  -3  -9   5   29.70   22.30
  -3  -9   5   22.80   25.20
  -9  -3  -5   24.10   54.69
  -9  -3  -5  -21.80   27.50
  -9  -3  -5   -4.40   16.30
   5   3   9   22.10   59.59
   5   3   9  -17.50   34.70
  -3  -9   5   26.40   63.29
  -9   5  -3   35.80   29.40
  -9   5  -3   15.00   23.20
   5   9  -3   17.30   26.50
   5   9  -3    5.10   36.00
  -9  -3  -5   -9.00   41.30
  -9  -3  -5  103.59   46.10
  -5  -3   9   94.99   60.79
  -5  -3   9   29.80   28.00
  -5  -3   9  -55.29   66.19
  -5  -3   9   24.40   59.89
  -5   3  -9  106.69   87.09
  -5   3  -9   18.00   20.90
  -5   3  -9  -15.40   41.00
  -5   3  -9  -12.70   23.20
   9  -3   5   -9.50   31.20
   9   3  -5   23.10   17.30
   9   3  -5   24.30   22.40
  -9  -5   3  -16.50   43.80
  -9  -5   3   48.10   65.59
  -9   5  -3   86.89   72.69
  -9   5  -3  -63.79   54.69
  -9   5  -3  -18.90   54.89
  -3   5   9   -8.30   83.49
  -3   5   9  -43.60   29.70
  -3   5   9  -27.70   23.90
  -3  -9   5   62.39   65.39
   5   3   9  -40.80   40.40
   3  -5   9  -49.70   92.79
   3  -5   9   -8.20   16.10
   3  -5   9   20.60   34.70
   3  -5   9  -38.90   35.30
   3   5  -9   12.20   72.49
   3   5  -9   -3.40   25.20
   3   5  -9    8.60   35.60
   3   5  -9   60.59   24.70
  -5  -9  -3   14.40   26.40
   9   5   3   17.30   51.69
   9   5   3   28.60   20.20
   9   5   3    6.00   29.00
   3  -9  -5   -8.00   63.39
   3   9   5   -3.80   59.59
   3   9   5   -0.80   18.20
   3   9   5 -124.49   59.99
   5  -9   3   84.29   84.79
   5  -9   3   40.50   25.30
   5  -9   3    3.20   29.80
   5  -9   3   -2.70   45.80
   5  -9   3   29.70   52.99
   5   9  -3   38.70   87.49
   5   9  -3    1.50   24.10
  -5   9   3    4.70   18.60
  -5   9   3  -90.19   36.70
  -5   9   3  -28.30   30.60
  -3  -5  -9  -60.59   48.90
  -3  -5  -9   32.40   30.70
  -3   9  -5    3.50   30.40
  -3   9  -5   23.00   31.10
   5   3   9   18.10   23.20
  -3  -9   5  -25.80   16.90
   9  -3   5   42.10   65.09
   9  -3   5   -2.90   21.20
   9  -3   5   -6.40   19.80
   9  -3   5   -9.90   25.60
  -9   3   5  -38.40   71.29
   5  -3  -9  -18.60   36.40
   9  -5  -3  -16.50   35.80
   9   3  -5  -81.29   63.99
   9   3  -5   41.50   14.50
  -9   3   5   49.50   81.49
  -5  -9  -3  -10.80   48.40
   9  -5  -3   84.49   54.59
  -5  -9  -3   56.49   47.20
  -5  -9  -3   19.20   22.20
   5   3   9   10.10   37.20
   9  -5  -3   11.50   27.80
   9  -5  -3   11.10   23.80
  -3   5   9  -51.99   21.70
  -3   5   9  -49.70   45.80
   3   9   5   -3.50   37.10
   5  -3  -9   -6.10   15.30
   5  -3  -9   27.50   21.90
   3  -9  -5  -22.80   21.30
   5  -3  -9   13.10   19.40
  -5   9   3  -80.89   67.69
  -5   9   3   68.29   76.49
   3  -9  -5   16.30   26.30
  -3  -9   5  -53.39   46.00
   5   3   9   21.90   73.59
   9  -5  -3   15.70   30.20
   9  -5  -3  -11.40   17.90
  -3  -5  -9   13.40   23.30
   5   3  -9   63.39   42.10
  -5  -3  -9   17.40   16.10
  -5  -9   3  -61.39   20.50
   3  -5  -9   10.60   21.30
   5   3  -9  -46.50   32.40
  -5  -9   3   -6.90   35.30
   9  -3  -5  -18.80   23.60
  -5  -9   3   24.50   16.50
   3   5   9   29.70   38.40
   9   3   5   12.60   22.90
   5   3  -9  103.59   64.69
   5  -3   9    8.00   38.90
   9  -5   3  -44.70   64.49
   9  -5   3   41.50   25.90
   9  -5   3   26.30   27.50
   9  -5   3  -16.80   24.60
   9  -5   3   44.90   33.60
   9   5  -3  -34.20   36.50
   9   5  -3  -33.00   23.10
   9   5  -3   49.60   20.70
   9   5  -3   94.09   69.39
   9   5  -3   37.30   25.30
   9   5  -3  -33.40   19.80
   3   5   9  123.99   77.99
  -9   5   3  -30.90   68.89
   3   5   9   36.00   72.99
  -3   9   5  -26.50   62.39
  -3   9   5  -26.70   67.39
  -3   9   5   25.10   18.90
  -3   9   5   23.00   33.10
  -9   3  -5   86.69   59.09
  -9   3  -5   21.60   32.70
  -9   3  -5   -1.10   21.80
   3  -9   5  -24.30   84.59
   3  -9   5   -5.90   18.50
   3  -9   5   -1.60   61.69
   3  -9   5   17.30   32.90
  -5   9  -3  -27.60   89.29
  -5   9  -3  -54.49   31.70
   3   9  -5   14.20   27.30
   3   9  -5   31.90   33.60
  -9  -5  -3   17.60   16.80
  -9   5   3   40.10   56.99
  -9   5   3  122.69   73.29
   5   9   3  -50.99   60.39
   5   9   3   14.80   38.10
   9  -3  -5   25.70   23.00
   5   3  -9    9.90   19.40
  -3  -5   9   67.09   71.49
  -3  -5   9   -1.40   30.40
  -3  -5   9   49.90   69.39
  -3   5  -9   -4.70   20.30
  -3   5  -9   13.50   36.70
  -3   5  -9   29.70   72.59
  -3   5  -9    9.60   24.00
  -5   3   9  -10.80   35.80
  -5   3   9   66.79   55.89
  -5   3   9    7.90   20.20
   3   9  -5   44.70   89.79
   3   9  -5   -2.60   20.00
  -9  -5  -3   -1.00   46.90
  -9  -5  -3   47.10   52.79
   5  -9  -3   20.50   31.00
  -5   9  -3   51.79   54.89
  -5   9  -3   35.00   33.40
   5  -3   9  -43.00   83.49
   5  -3   9    8.40   18.90
   5  -3   9    7.30   28.10
   5  -3   9  -13.50   51.19
   5  -3   9   65.79   30.50
   9  -3  -5   -4.20   12.70
   9  -3  -5   64.59   75.99
   3   5   9  -33.60   44.40
   9   3   5   30.70   31.20
  -5  -9   3  136.39   61.59
  -5  -9   3    2.70   41.20
  -5   3   9  -82.89   48.80
  -5   3   9   20.20   83.79
  -3  -9  -5   28.60   69.49
  -3  -9  -5   65.29   42.50
  -3  -9  -5   16.60   45.00
  -3  -9  -5   13.20   22.60
  -5  -3  -9   10.30   21.60
   9  -3  -5  -19.50   19.70
   5   3  -9   -1.80   22.30
   3  -5  -9    8.10   20.90
  -9  -3   5   25.40   39.00
  -9  -3   5  -18.50   53.99
  -9   3  -5   67.69   56.89
  -3  -5   9   26.60   18.10
  -3  -5   9    1.70   22.30
  -3   5  -9  -63.09   71.49
   3   5   9   19.00   21.10
   9   3   5  -23.50   41.60
   9   3   5  -13.40   59.19
   5  -9  -3   26.30   24.90
   5  -9  -3 -103.79   60.69
  -5  -9   3   59.39   44.10
  -9  -5  -5   11.80   33.50
  -9  -5  -5   25.00   54.39
  -9  -5  -5   31.20   52.89
   5   5  -9   10.00   46.10
   5   5  -9  -21.90   24.00
   5   5   9    4.70   55.69
   5   5   9   69.89   79.69
   5   5   9   33.60   25.40
   5   5   9   -9.70   72.49
   5   5   9    4.80   41.60
   5   9  -5   91.39  104.99
  -5  -9  -5   20.40   32.10
  -5  -9  -5   73.59   52.19
  -5  -9  -5   28.00   26.70
   9  -5   5    2.00   26.00
   9  -5   5  -16.20   30.80
   9  -5   5   -3.50   34.20
   9  -5   5  -57.99   37.70
   9   5  -5   25.20   21.60
   9   5  -5   30.40   24.40
   9   5  -5    1.80   56.19
   9   5  -5   27.40   27.70
   9   5   5   35.40   69.69
   9   5   5   40.80   24.50
   9   5   5   -1.70   36.00
   5  -5  -9   35.60   25.70
   5  -5   9  -44.00  108.09
   5  -5   9   29.00   22.40
   5  -5   9   34.20   36.00
   5  -5   9   61.89   43.40
   5   5  -9   75.99   28.20
  -5  -9  -5  -46.40   56.19
  -5  -9   5  -32.00   59.49
  -5  -9   5   28.50   52.09
  -5  -9   5   93.39   80.99
  -5  -9   5   23.90   20.60
  -5  -9   5  -13.10   16.60
  -5  -5  -9   -2.70   18.90
  -5  -5  -9   36.20   52.69
  -5  -5  -9   67.29   38.80
  -5  -5  -9  -36.10   23.50
  -5  -5   9  -31.50   63.29
  -5  -5   9   50.39   40.00
  -5  -5   9   50.59   81.29
  -5   5  -9 -115.49   99.39
  -5   5  -9   24.20   25.20
  -5   5  -9   53.79   53.69
  -5   5  -9   -9.60   28.90
  -5   5   9  -17.60   45.30
  -5   5   9    7.30   28.60
  -5   5   9   48.50   55.09
  -5   5   9  -51.49   88.39
  -5   5   9    6.10   23.50
  -5   5   9   38.20   26.50
  -5   9  -5 -252.77  113.79
  -5   9  -5   -4.60   35.30
  -5   9  -5   42.90   37.20
  -5   9   5   37.50   71.89
  -5   9   5  172.18   89.59
  -5   9   5   13.60   13.50
  -5   9   5  101.59   93.39
  -5   9   5   53.79   41.80
  -5   9   5  -14.30   34.20
   5  -9  -5  -10.10   70.19
   5  -9  -5   43.40   27.90
   5  -9  -5   29.10   31.80
   5  -9   5  111.99   84.69
   5  -9   5   -0.50   24.60
   5  -9   5  -16.70   39.70
   5  -9   5  -40.90   61.99
   5  -9   5   16.40   48.80
   5  -9   5  -52.69   40.60
   5  -5  -9  -10.60   21.00
   9  -5  -5   -1.60   27.90
   5   9   5    7.80   23.10
   5   9   5    0.00   40.50
  -9  -5   5   37.10   50.09
  -9  -5   5  -13.20   63.79
  -9   5  -5   20.40   86.09
  -9   5  -5    4.20   29.10
  -9   5  -5  -26.30   59.79
  -9   5  -5   45.50   63.79
  -9   5  -5  -40.90   42.60
  -9   5  -5   25.90   27.60
  -9   5   5   80.09   59.69
  -9   5   5  131.89   87.59
  -9   5   5  155.88   97.89
   5   9  -5   25.70   21.70
   5   9  -5   -7.30   29.70
   5   9  -5  -33.90   38.20
   5   9   5  -45.70   60.69
   9  -5  -5   52.39   36.20
   9  -5  -5   59.39   28.50
   9  -5  -5   53.09   41.30
  -1  -9   7  277.37   43.40
  -1  -9   7  158.38   88.59
  -1  -9   7  268.87   29.10
  -7   1  -9  219.28   35.70
  -9  -1  -7  191.28   64.19
  -9  -1  -7  158.78   45.20
  -9  -1  -7  260.27   34.00
   7  -9   1  287.57   43.70
   7  -9   1  256.47   44.20
   1   9   7  174.48   73.29
   7   1   9  223.38   68.99
   7   1   9  227.38   86.89
   7   1   9  243.28   61.89
  -1  -9   7  181.28   89.59
   1   7  -9  239.68   41.80
  -7  -1   9  194.18   59.89
  -7  -1   9  219.18   79.09
   9  -1   7   91.79   83.99
   9  -1   7  267.27   42.30
   9  -1   7  228.98   49.20
   9   1  -7  244.18   28.80
   9   1  -7  193.38   35.10
   9   1  -7  266.97   29.40
   9   1  -7  186.68   29.40
   9   1  -7  255.07   25.60
  -9   7  -1  244.68   34.00
  -1  -7  -9  220.58   41.90
   7  -9   1  199.18   78.89
   1  -9  -7  198.08   39.00
  -1   7   9  239.48   31.10
  -1   7   9  243.38  100.29
  -1   7   9  187.58   50.09
   9  -7  -1  226.58   39.10
   9  -7  -1  280.27   38.80
  -1   9  -7  395.46  125.19
  -1   9  -7  204.88   38.60
  -1   9  -7  203.98   44.80
  -1   9  -7  214.58   46.10
  -1  -7  -9  200.68   35.70
   7  -1  -9  259.07   44.60
   7  -1  -9  246.58   46.20
   1  -9  -7  181.88   73.29
   1  -9  -7  227.88   39.90
   1  -9  -7  267.97   76.49
   1  -9  -7  221.88   51.09
  -7  -9  -1  323.37   76.79
  -7  -9  -1  255.67   63.69
  -7  -9  -1  171.08   35.50
   9   7   1  206.28   42.00
   7   9  -1  258.37   54.79
  -9   7  -1  155.78   85.39
  -9   1   7  199.38   61.99
  -9   1   7  230.78   85.29
  -7  -9  -1  278.17   63.99
  -7  -9  -1  215.98   31.90
   7   1   9  226.08   41.40
   1   9   7  258.57   29.60
   7   1   9  247.98   53.19
   9   7   1  273.07   39.00
  -7   9   1  161.78   83.69
  -7   9   1  185.38   31.60
  -7   9   1  169.08   81.99
  -7   9   1  166.88   49.80
  -7   9   1  213.88   41.50
  -1  -7  -9   94.59   61.09
  -1  -7  -9  283.47   76.39
  -7  -1   9  284.17   83.49
  -7   1  -9  259.37   34.70
  -7   1  -9  176.28   56.99
  -9  -1  -7  230.88   59.69
   7  -1  -9  212.78   19.90
   7  -1  -9  232.78   28.00
   7  -1  -9  226.88   42.90
   7  -1  -9  222.48   28.10
  -1   7   9  244.98   66.39
   1   7  -9  217.08   39.20
   7   9  -1  275.97   95.89
   7   1   9  213.08   51.69
   1  -7   9  251.37   48.50
   9  -7  -1  304.87   68.89
   9  -7  -1  315.37   48.10
   7  -9   1  335.27   54.69
   1  -7   9  163.88   99.89
   1  -7   9  215.18   23.80
   1  -7   9  270.87   85.89
  -9  -7   1  246.78   49.80
  -9  -7   1  229.78   28.80
  -9  -7   1  290.57   68.69
  -9  -7   1  156.28   69.29
  -9   7  -1  360.86   99.49
  -7  -1   9  224.48   39.60
  -9   7  -1  195.68   74.49
  -9   7  -1  246.08   39.20
   1   9   7  265.67   55.19
   7   9  -1  212.28   45.30
  -7  -9  -1  192.58   26.40
   1  -7  -9  268.77   77.99
   9   1   7  220.58   91.19
  -9  -7  -1  236.08   55.99
   1  -9   7  218.28   28.30
  -9   7   1  379.06   95.99
  -7  -9   1  193.58   50.69
  -7  -1  -9  258.67   36.80
  -7  -9   1  189.08   34.70
   9  -1  -7  229.08   31.20
   9  -1  -7  293.37   34.60
   9   1   7  244.68   41.20
  -1   9   7  168.88   59.59
  -1   9   7  254.67   25.70
  -1   9   7  229.08   51.29
   1  -7  -9  187.48   43.70
  -7   1   9  135.99   54.69
  -7   1   9  247.18   64.89
  -9  -1   7  181.18   64.69
  -9  -1   7  252.37   88.29
  -9   1  -7  261.27   34.00
  -1  -9  -7  134.79   53.19
  -1  -9  -7  196.98   54.89
  -1  -9  -7  189.88   38.70
  -7  -9   1   83.79   64.59
  -7  -9   1  230.88   60.39
  -7  -9   1  274.67   33.50
  -7  -9   1  203.48   23.10
   9   7  -1  240.08   44.00
   9   7  -1  222.38   39.20
  -1  -9  -7  252.27   44.30
  -7   1   9  223.28   91.09
  -1  -9  -7  170.08   70.29
  -1  -7   9  179.18   98.59
  -1  -7   9  249.38   22.70
  -1  -7   9  390.76  100.69
  -1   7  -9  100.09  103.19
  -1   7  -9  187.98   35.30
  -1   7  -9  212.78   41.70
   7  -1   9  265.37   98.19
   7  -1   9  199.08   41.40
   7  -1   9  169.88   50.59
   7   1  -9  139.49   34.80
   7   1  -9  180.38   36.40
   7   1  -9  191.28   41.50
   7   1  -9  291.67   34.30
  -9   1  -7  204.98   64.19
  -9   1  -7  211.58   65.99
  -9   1  -7  265.47   36.20
  -7   9  -1  373.06  112.59
   1  -9   7  178.18   89.99
  -7   9  -1  374.26   87.99
   1  -7  -9  259.97   38.90
   1  -9   7  261.07   49.30
   1   9  -7  -62.79  104.89
  -7   1   9  206.98   42.20
   9  -7   1  228.88   69.39
   9  -7   1  212.78   36.10
   9  -7   1  247.28   40.90
   9  -7   1  138.79   52.89
   9  -7   1  189.88   45.20
   9   7  -1  154.38   82.59
   9   7  -1  223.68   37.10
   9   7  -1  373.36   62.29
   1  -7  -9  213.78   37.30
  -9  -7  -1  222.88   27.80
  -9  -7  -1  106.39   60.09
  -9  -7  -1  160.18   68.19
   9   1   7  269.27   48.60
   1  -9   7  111.39   90.59
   9  -1  -7  170.88   31.20
   1   7   9  199.08   79.99
   1   7   9  251.57   29.90
   1   7   9  264.67   93.59
   1   7   9  287.87   56.69
   7  -9  -1  216.58   89.89
   7  -9  -1  228.18   40.00
  -7   9  -1  124.09   85.39
  -9   7   1  252.97   88.19
  -9   7   1  217.28   29.30
  -9   7   1  280.07   87.89
  -9   7   1  228.48   26.80
  -9   7   1  245.78   29.60
  -7  -1  -9  219.48   25.50
  -7  -1  -9  293.17   66.39
   7   9   1  267.17   47.20
   7   9   1  252.87   52.99
   9  -1  -7  209.58   29.70
   9  -1  -7  324.97   45.70
   9  -1  -7  206.58   71.29
  -7   9  -1  223.28   44.50
   1   9  -7  265.67   35.90
   1   9  -7  201.58   38.50
   1   9  -7  279.57   47.10
   7  -9  -1  171.88   46.40
   7   3   9   -4.60   43.10
   7   3   9  -15.60   58.79
  -7  -3   9   -1.60   33.90
  -7  -3   9   61.89   56.19
  -7  -3   9   15.50   37.90
  -7  -3   9  103.79   75.49
  -7   3  -9 -148.09  100.09
  -7   3  -9   26.00   25.30
  -7   9   3  -58.59   95.89
   9   7   3  -50.59   60.29
   9   7   3   42.50   27.30
   9   7   3   28.50   39.50
  -7   9   3   19.70   41.70
   9  -7  -3  105.39   58.19
   9  -7  -3   32.40   30.20
   9  -7  -3   20.30   24.40
   9  -7  -3   -9.20   35.80
   7   3   9   28.20  127.09
   7  -9   3  -15.40   50.29
  -7   3  -9   71.39   63.59
  -7   3  -9   48.00   31.00
   7   9  -3   50.59   68.99
  -9  -7   3   97.79   41.00
  -9  -7   3  -29.80   56.99
   3  -9  -7   17.20   30.20
   3  -9  -7   11.50   31.80
  -9   7  -3  169.28   83.89
  -9   7  -3    5.20   68.19
  -9   7  -3   14.50   51.99
  -9   7  -3  114.39   44.80
  -9   7  -3    6.70   31.30
  -7  -9  -3    5.60   60.29
  -7  -9  -3  -52.09   56.29
  -7  -9  -3   28.30   44.60
  -7  -9  -3   -1.70   23.30
   9   3  -7    2.40   32.50
   9   3  -7   32.20   28.10
   7  -9   3  -27.10   27.30
   7  -9   3   68.29   38.20
   7  -3  -9    0.40   24.30
  -7   9   3   20.30   34.10
  -3  -7  -9   59.59   57.99
  -9  -3  -7   82.19   48.60
  -9  -3  -7   85.09   75.29
  -7   9   3  -75.19   94.59
  -7   9   3    5.50   19.00
  -7   9   3  -39.20   85.69
   7   3   9   20.50   41.90
   3   9   7   27.30   23.40
   3   9   7   59.39   51.39
   7   3   9   33.10   30.80
  -9   3   7   23.70   41.80
  -9   3   7   17.50   37.90
  -9   3   7  -16.60   79.39
   7   3   9   23.40   61.29
  -9   3   7   53.49   87.89
  -7  -9  -3  -36.30   56.89
  -7  -9  -3   24.10   25.20
   3  -9  -7   59.09   69.49
   7   9  -3   47.40   44.50
  -9  -7   3   49.90   71.39
   3  -7   9   93.49   45.60
   7  -3  -9   45.70   20.90
   7  -3  -9   81.39   42.00
   7  -9   3   84.39   89.79
  -9  -3  -7   11.90   24.10
   3   7  -9  -11.80   31.40
   9  -3   7  -13.80   82.29
   9  -3   7   41.40   28.90
   9  -3   7    8.30   26.70
  -3  -7  -9   74.49   40.00
  -3  -7  -9  -15.10   27.10
   3   7  -9  -21.10   23.60
  -3  -9   7  118.89   88.49
  -3  -9   7   50.29   52.19
  -3  -9   7  167.58   87.89
  -3  -9   7   32.50   30.50
  -3  -9   7   28.80   26.70
  -3   9  -7   51.79  129.69
  -3   9  -7   59.09   32.40
  -3   9  -7  110.59  108.49
  -3   9  -7   94.79   41.90
  -3   7   9 -102.19   56.19
  -3   7   9   39.30   52.19
  -3   7   9  -76.39  103.49
  -3   7   9    2.60   39.90
   7   9  -3   32.10   34.20
   9  -3   7  -32.00   39.80
   3   9   7   14.10   52.19
   3  -7   9  -33.70   96.79
   3  -7   9   -3.50   20.80
   7  -9   3   19.70   39.60
   3  -7   9  -72.09   79.49
   3  -7   9   22.80   46.40
   3   7  -9   68.79   91.69
  -9   3   7   35.70   46.20
   9  -3   7  -31.80   34.10
  -9   7   3   42.70   79.99
   3   7   9   -1.40   23.10
  -9   3  -7  -84.69   61.19
   3  -7  -9   56.69   29.10
   7   3  -9   21.70   21.60
   3  -9   7   32.30   22.50
  -3  -7   9 -107.49   86.99
   3  -9   7  -49.60   38.40
   3   7   9  -26.30   59.09
   7  -9  -3  -25.90   35.40
  -3   9   7  103.99   79.59
   3  -9   7   -3.90  106.59
   3  -7  -9   24.50   68.79
  -3   9   7   37.50   99.79
  -9   3  -7   17.20   28.70
   7   9   3   48.20   73.19
   7   9   3   16.60   26.40
   7   9   3   46.80   44.70
   7   3  -9  117.69   84.29
   9  -7   3  -47.50   72.99
   9  -7   3  -14.60   28.10
   9  -3  -7   52.69   24.90
  -9   7   3 -127.39   81.39
  -9   7   3    2.00   17.60
  -9   7   3  -60.59   84.09
   7  -9  -3   75.99   31.80
   7   3  -9   38.20   44.10
   3   7   9   -3.40   45.70
   7  -9  -3  170.78   75.69
   9   3   7   37.50   77.99
   9   3   7   73.59   30.40
   9   3   7   36.80   39.70
   7  -3   9  182.98  101.59
   7  -3   9   -9.60   24.10
   7  -3   9  -45.00   32.80
   7  -3   9  -53.39   37.10
   3   9  -7  -51.39  114.09
  -9  -3   7  -40.10   67.19
  -3   9   7   17.70   13.60
  -3   9   7   34.00   32.60
  -9   3  -7   21.30   65.59
  -3   9   7   19.40   39.40
   3  -7  -9   26.80   30.50
   9  -3  -7   21.00   69.39
   9  -3  -7  -11.20   32.70
   9  -3  -7   57.59   23.20
   3  -9   7   52.49   79.69
  -3  -7   9  -96.99   81.09
  -3  -7   9    3.90   23.70
  -3  -7   9   23.30   26.00
   3   9  -7   68.49   29.20
   3   9  -7  -16.20   28.00
   3   9  -7    7.30   39.40
   3   7   9   45.10   97.39
  -7  -9   3   46.50   49.50
  -7  -9   3  -42.20   61.79
   9  -7   3    1.40   33.20
   9  -7   3   77.59   41.40
   9   7  -3    4.60   71.29
   9   7  -3   11.20   28.20
   9   7  -3    4.00   77.69
   9   7  -3   21.50   34.80
   9   7  -3   23.40   35.90
   7  -3   9   29.40   45.90
   7   3  -9   26.90   25.90
   7   3  -9   32.50   43.40
  -3   7  -9  -38.80  119.79
  -3   7  -9   11.50   27.70
  -3   7  -9  -29.80   49.00
  -3   7  -9  -88.69   98.99
  -3   7  -9   20.60   37.90
  -3   9   7   11.40   62.99
  -9  -3   7   64.39   46.00
  -9  -7  -3   59.89   61.69
  -9  -7  -3  -31.00   57.29
  -9  -7  -3  -12.30   26.20
  -9  -7  -3   36.30   17.50
  -3  -9  -7    9.90   27.20
  -3  -7   9  -12.90   46.00
  -7   3   9   26.80   23.80
  -7   3   9   55.79   56.09
  -7   3   9  -55.69   92.09
  -3  -9  -7  164.78   74.49
  -3  -9  -7   51.99   51.69
  -7   3   9   30.90   55.69
  -9   3  -7   24.00   81.29
  -9   3  -7   11.10   26.30
  -7   3   9   -8.70   42.60
  -7   9  -3   20.90   76.79
  -7  -3  -9   14.50   16.20
  -7  -3  -9  -11.10   56.39
  -7  -3  -9   75.99   28.20
  -7  -9   3  -70.29   66.99
  -7  -9   3  -34.00   52.99
  -7   9  -3    3.90  120.59
  -7   9  -3   23.00   38.90
  -7   9  -3    0.00   36.30
  -7  -9  -5  -78.79   64.29
   7  -5  -9   38.80   28.00
  -7  -9  -5  -70.49   67.99
  -7  -9  -5 -108.09   66.19
   9   5  -7   19.60   30.10
   9  -7  -5   87.89   62.09
   9  -5   7 -194.18  100.19
   9  -5   7    6.90   38.90
   9  -5   7   25.90   76.49
   9   5  -7   24.40   31.30
   7   5   9  -63.09   80.39
   7   5   9    3.80   51.89
   7  -9   5   26.20   46.30
   7   9  -5   11.50   34.20
   7   9  -5   81.89   51.69
   9   7   5 -109.89   95.49
   9   7   5   -1.30   26.90
   9   7   5   25.40   46.60
  -9  -7   5    4.30   37.40
  -9  -7   5  -31.80   67.69
  -7   9   5   86.69   90.29
  -7   9   5   -5.10  107.19
  -7   9   5  -86.29   32.00
  -5  -7  -9   40.20   48.70
  -5  -7  -9   23.00   52.29
  -5  -7  -9  -20.20   29.30
   5  -9  -7   55.69   87.99
   5  -9  -7   34.00   33.90
   5  -9  -7   34.10   37.10
  -9   7  -5  -91.69  112.99
  -9   7  -5   67.19   40.30
  -9   7  -5   -3.80   75.19
  -7  -5   9  -51.39   52.99
  -5   7   9   -3.60   61.69
  -5   7   9   20.30   49.00
  -5   7   9  -38.60   99.49
  -5   7   9   88.99   38.60
  -7   5  -9   17.90   63.89
   5   9   7  -68.09   50.79
   7  -5  -9  -33.50   24.50
   5  -7   9  452.45  192.98
   5  -7   9  -16.90   25.40
   5  -7   9   87.39   48.60
   5  -7   9   42.60   96.19
   5  -7   9   36.60   52.29
   5   7  -9  230.18  160.18
   5   7  -9   29.90   29.70
   5   7  -9   -6.70   36.80
  -5  -9   7   52.29   19.20
  -5   9  -7   14.80   39.70
  -5   9  -7   -2.20   38.10
   9   7   5  119.59   62.89
  -9   5   7   70.79  128.89
  -5  -9   7   25.50   65.29
   7  -9   5  120.29  102.69
   7  -9   5    3.30   39.60
   7  -9   5  -42.40   48.10
   7  -9   5  134.79   75.79
  -9  -5  -7  -28.00   58.49
  -9  -5  -7    9.90   66.69
  -9  -5  -7    8.40   27.50
  -9   7  -5   33.00   75.59
  -9   7  -5   -4.40   35.80
  -7  -5   9   55.89   48.00
   9  -7  -5   19.10   33.30
   9  -7  -5   69.69   38.90
  -5  -9   7   13.80   63.39
  -9   5   7   -1.70   66.39
  -9   5   7  -65.79  100.19
   5   9   7    9.40   28.60
   7   5   9  -23.80   30.60
  -7  -5   9   51.49   78.39
  -7   5  -9  -42.70  121.69
  -7  -9  -5  -33.40   27.10
   7   5   9  185.08  109.09
  -7   5  -9   17.80   31.20
  -9  -7   5   66.89   76.09
  -5  -9   7  -13.20   94.89
   5   9   7   35.10   84.59
  -9  -7  -5  -97.59   62.29
  -9  -7  -5   12.60   45.60
  -7   9  -5  -64.19   77.59
  -5   7  -9   19.80   36.20
  -5   7  -9   26.60   62.79
   7   9   5 -112.49   80.69
  -5   7  -9 -102.19  113.89
   7  -9  -5   50.19   79.49
  -9   7   5  212.38  109.39
  -9   7   5   85.79  102.59
  -7  -5  -9  -24.10   16.80
  -7  -5  -9   33.10   71.09
  -7  -5  -9   -6.60   30.50
  -5   7  -9   56.79   38.10
   9  -5  -7   24.30   29.60
   9   5   7   65.69   33.50
   9   5   7  -11.30   50.69
  -7   9  -5    5.60   42.40
   5   7   9    5.10   51.29
  -7   5   9   -2.10   58.69
  -7   5   9  169.38   78.29
  -7   5   9   73.59   51.59
  -7   5   9   31.00  115.79
   9  -5  -7    7.60   30.40
  -5  -9  -7   22.50   58.99
  -5  -9  -7   40.40   34.80
   7  -9  -5   29.30   40.40
  -9   5  -7   37.30   34.90
  -9  -7  -5   32.30   26.20
   5   7   9  -36.00   75.39
   5   7   9   35.20  119.39
   5   7   9   -7.80   28.20
  -5   9   7  168.88  108.49
  -5   9   7  -18.00  108.69
  -5   9   7   35.80   46.90
  -5   9   7    3.40   42.60
  -5  -7   9    8.40   79.09
  -5  -7   9   42.10   54.59
  -5  -7   9  -87.09   86.59
   5  -9   7   51.29  127.19
   5  -9   7   50.69   29.40
   5  -9   7  -16.90   43.80
   5  -9   7   98.99   90.19
   5  -9   7    0.90   48.10
   5   9  -7 -158.78  111.89
   5   9  -7   61.29   46.70
  -5  -9  -7   88.89   82.89
  -9   7   5  167.48   84.69
   5  -7  -9   64.29   32.20
   5  -7  -9  -20.00   31.60
   9   5   7 -116.79   71.79
   7  -5   9  -76.79  103.59
   7  -5   9  -25.90   27.30
   7  -5   9    2.50   42.80
   7  -5   9   28.40   52.69
   7   5  -9   80.69   69.29
   7   5  -9   35.80   46.20
   7   5  -9   65.49   32.10
   5  -7  -9   38.90   72.19
   9   5   7  124.79  105.89
  -9  -5   7   40.10   53.29
  -9  -5   7    4.40   72.99
  -9   5  -7  -40.00  107.39
  -9   5  -7  -68.49   31.50
  -9   5  -7   72.89   76.59
   9  -7   5   87.69   94.39
   9  -7   5   -1.70   30.80
   9  -7   5  -19.10   45.60
   9  -7   5   55.59   78.49
   9   7  -5   40.30   65.19
   9   7  -5  -10.40   31.00
   9   7  -5   12.80   53.59
   9   7  -5    9.30   40.70
  -7  -9   5   27.80   56.69
  -7  -9   5   16.60   84.59
  -7   9  -5  185.48  142.19
  -7   9  -5   67.19   44.90
  -9  -7  -7  687.03  166.58
  -9  -7  -7  624.34   95.09
  -9  -7  -7  632.34   64.69
  -9  -7   7  488.25   92.09
  -9  -7   7  794.42  129.09
  -9   7  -7  609.64   71.69
  -9   7  -7  470.75  108.39
  -9   7  -7  684.43  122.19
  -9   7  -7  566.14   66.69
  -9   7   7  361.46  140.59
  -9   7   7  489.75  141.19
  -7  -9  -7  699.63   97.29
  -7  -9   7  797.72  105.29
  -7  -9   7  784.32  138.69
  -7  -7  -9  581.34   50.89
  -7  -7  -9  786.32   94.29
  -7  -7  -9  524.95   68.89
  -7  -7   9  667.63   90.29
  -7  -7   9  601.24  131.99
  -7   7  -9  788.62  234.88
  -7   7  -9  616.84   80.39
  -7   7  -9  559.64  102.99
  -7   7  -9  552.14   68.49
  -7   7   9  736.43  171.58
  -7   9  -7  520.25   71.79
  -7   9  -7  569.54   70.19
  -7   9   7  839.72  153.78
  -7   9   7  772.02  165.08
  -7   9   7  737.73   69.99
   7  -9  -7  571.64   74.49
   7  -9   7  594.14   68.69
   7  -9   7  479.15   73.09
   7  -9   7  439.06  116.39
   7  -9   7  744.43   89.19
   7  -7  -9  527.95   70.19
   7  -7  -9  532.85   69.59
   7  -7   9  551.14   67.09
   7  -7   9  626.64   80.89
   7  -7   9  792.32  101.59
   7   7  -9  655.43   76.99
   7   7  -9  720.53   84.79
   7   7   9  487.25  111.19
   7   7   9  654.73   69.79
   7   7   9  826.82   93.89
   7   9  -7  556.54   70.39
   7   9  -7  634.24   79.49
   7   9   7  677.43  117.49
   7   9   7  543.45   66.99
   7   9   7  830.02  106.09
   9  -7  -7  583.84   66.59
   9  -7  -7  552.14   64.99
   9  -7   7  611.84   71.69
   9  -7   7  740.33   84.29
   9  -7   7  714.93   87.99
   9   7  -7  673.63   74.09
   9   7  -7  562.94   69.19
   9   7   7  654.23   69.69
   9   7   7  604.74   82.69
  -9  -9  -1   21.70   76.09
  -9  -9  -1  -96.99   71.49
  -9  -9  -1  -54.29   75.79
  -9  -9   1  -39.20   76.89
  -9  -9   1 -107.49   74.99
  -9  -1  -9    7.40   71.49
  -9  -1  -9    3.60   31.20
  -9  -1   9  -23.40   69.89
  -9  -1   9   16.20   90.39
  -9   1  -9   31.20   23.80
  -9   1  -9   77.49   69.89
  -9   1  -9    8.30   32.30
  -9   1   9  -37.00   67.59
  -9   1   9  -24.10  100.09
  -9   9  -1  -67.39  102.49
  -9   9  -1   91.09   92.09
  -9   9  -1    1.00   38.30
  -9   9   1  286.87  154.98
  -9   9   1  115.19   97.79
  -9   9   1  -31.60   96.09
  -9   9   1   -8.00   32.60
  -1  -9  -9   11.30   95.99
  -1  -9  -9  -15.20   48.20
  -1  -9  -9   -2.10   35.20
  -1  -9   9   83.09  121.19
  -1  -9   9   12.00   18.30
  -1  -9   9  -33.00  109.69
  -1  -9   9    5.80   39.30
  -1   9  -9  -20.90   37.30
  -1   9  -9   21.20   43.60
  -1   9   9  148.19   71.19
  -1   9   9   -4.60   20.40
  -1   9   9   -1.70  107.79
  -1   9   9  -52.29   52.39
   1  -9  -9  -94.59   86.49
   1  -9  -9   -2.50   45.70
   1  -9  -9   32.60   35.00
   1  -9   9   92.19  110.09
   1  -9   9   21.70   20.70
   1  -9   9  -40.00  105.19
   1   9  -9  127.09  143.89
   1   9  -9  -19.20   35.80
   1   9  -9   23.60   42.10
   1   9   9  -63.99   62.09
   1   9   9   13.80   24.80
   1   9   9 -132.19  113.99
   1   9   9  -49.20   53.59
   9  -9  -1  -15.20   35.10
   9  -9  -1   68.09   40.70
   9  -9  -1   23.50   49.70
   9  -9   1  -13.10   33.10
   9  -9   1  -12.60   39.20
   9  -1  -9  -22.10   20.00
   9  -1  -9  -34.10   33.20
   9  -1  -9   -9.50   22.10
   9  -1   9  -99.79   78.09
   9  -1   9    5.10   36.80
   9  -1   9  -36.60   48.80
   9   1  -9   12.70   18.70
   9   1  -9    2.20   21.90
   9   1   9   27.30   57.29
   9   1   9   69.19   39.00
   9   1   9   87.79   52.89
   9   9  -1   37.60   45.90
   9   9  -1   -7.20   47.30
   9   9   1  -13.90   33.00
   9   9   1    2.60   48.40
  -9  -9  -3 1472.45  141.79
  -9  -9  -3 1289.37  154.68
  -9  -9  -3 1252.17   72.99
  -9  -9   3 1183.88  144.79
  -9  -9   3 1220.28  161.78
  -9  -3  -9 1173.08  120.29
  -9  -3  -9 1293.57  147.09
  -9  -3  -9 1215.18   85.49
  -9  -3   9 1060.19  111.09
  -9  -3   9  964.70  129.49
  -9   3  -9 1294.27   85.39
  -9   3  -9 1239.58   91.49
  -9   3   9 1219.48  104.79
  -9   3   9 1174.18  118.09
  -9   3   9 1279.87  128.69
  -9   3   9 1147.29  178.68
  -9   9  -3 1102.69  155.38
  -9   9  -3 1022.80  140.39
  -9   9  -3 1202.28  100.89
  -9   9   3 1126.49  172.78
  -9   9   3 1027.90  159.18
  -3  -9  -9  927.91  137.79
  -3  -9  -9 1354.56  115.49
  -3  -9  -9 1104.09   90.39
  -3  -9   9  875.91  156.88
  -3  -9   9 1190.18  136.19
  -3  -9   9 1364.16  170.28
  -3  -9   9 1034.60   82.39
  -3   9  -9  994.00  196.28
  -3   9  -9 1237.58  102.39
  -3   9  -9 1315.97  101.49
  -3   9   9 1362.16  111.99
  -3   9   9 1300.57  196.28
  -3   9   9 1185.18  114.39
   3  -9  -9 1146.19  101.89
   3  -9  -9 1110.99   92.59
   3  -9   9 2004.70  304.27
   3  -9   9 1196.38   77.59
   3  -9   9 1417.36  181.48
   3  -9   9 1197.68  109.59
   3   9  -9 1139.49   95.59
   3   9  -9 1169.68  110.59
   3   9   9 1010.70  142.69
   3   9   9 1264.87   82.39
   3   9   9 1231.78  123.29
   9  -9  -3 1272.57  102.59
   9  -9   3 1257.77   91.99
   9  -9   3 1093.49  104.89
   9  -9   3 1248.58  109.59
   9  -3  -9 1323.77   78.39
   9  -3  -9 1079.49   95.09
   9  -3  -9 1211.68   78.89
   9  -3   9 1157.08   89.19
   9  -3   9 1178.98  103.29
   9  -3   9 1267.97  120.79
   9   3  -9 1149.58   92.49
   9   3  -9 1097.39   75.49
   9   3   9 1047.40  152.18
   9   3   9 1250.37   94.29
   9   3   9  984.10  120.09
   9   3   9 1035.30  116.09
   9   9  -3 1405.36  101.19
   9   9  -3 1164.68  113.39
   9   9   3 1217.98   89.59
   9   9   3 1229.48  121.19
  -9  -9  -5  185.98   89.09
  -9  -9  -5  204.48   87.09
  -9  -9  -5  222.58   38.80
  -9  -9   5  179.48   80.29
  -9  -9   5  136.99   95.19
  -9  -5  -9  167.68   81.89
  -9  -5   9  225.88   67.09
  -9  -5   9  317.37   99.99
  -9   5  -9  156.28   45.80
  -9   5  -9  202.98   48.50
  -9   5   9  179.98   77.19
  -9   5   9  190.48   63.29
  -9   5   9  324.57  129.09
  -9   9  -5  205.18   99.59
  -9   9  -5  125.49   51.99
  -9   9   5  393.06  148.59
  -9   9   5  187.18  133.19
  -5  -9  -9  222.28   73.29
  -5  -9  -9  243.08   46.60
  -5  -9   9  -31.10  114.79
  -5   9  -9  308.07  198.48
  -5   9  -9  141.09   54.29
  -5   9  -9   42.00   51.09
  -5   9   9   50.39  137.89
  -5   9   9  229.98   56.99
   5  -9  -9  230.48   50.29
   5  -9  -9  209.68   50.29
   5  -9   9  168.78  152.48
   5  -9   9   95.99   36.00
   5  -9   9  257.87   69.49
   5  -9   9  100.59   64.99
   5   9  -9  171.08   48.50
   5   9   9  155.98   39.80
   5   9   9  113.69   70.29
   9  -9  -5  284.17   49.30
   9  -9  -5  156.88   55.49
   9  -9   5  213.78   47.20
   9  -9   5  238.18   61.39
   9  -9   5  263.37   65.59
   9  -5  -9  236.38   41.40
   9  -5  -9  190.68   41.20
   9  -5   9  191.08   45.80
   9  -5   9  288.47   63.89
   9  -5   9  233.68   68.49
   9   5  -9  162.28   45.20
   9   5  -9  197.58   43.20
   9   5   9  184.78   49.70
   9   5   9  136.59   95.89
   9   5   9  395.56   71.99
   9   9  -5  236.28   54.99
   9   9  -5   53.09   60.19
   9   9   5  219.08   46.40
   9   9   5  159.88   64.49
  -9  -9  -7  -18.90   91.79
  -9  -9  -7    1.50  103.89
  -9  -9   7  -98.89   86.69
  -9  -9   7   29.60  119.39
  -9  -7  -9  -74.49   86.19
  -9  -7  -9  191.08  105.79
  -9  -7  -9   -8.30   43.60
  -9  -7   9   39.80   76.99
  -9  -7   9  118.89  113.79
  -9   7  -9   52.29   53.49
  -9   7  -9  -31.90   53.39
  -9   7   9   37.50  160.18
  -9   9  -7   86.79   61.59
  -9   9  -7  114.79  113.99
  -9   9  -7  -32.10   55.89
  -9   9   7  132.79  154.38
  -9   9   7  -46.00  157.68
  -7  -9  -9  -46.90   83.39
  -7  -9  -9   47.90   45.50
  -7  -9   9  -77.89   84.19
  -7  -9   9   86.09  130.29
  -7   9  -9   50.79   53.39
  -7   9  -9  -37.20   52.89
  -7   9   9   98.89  141.89
  -7   9   9 -215.88  145.79
   7  -9  -9  -23.70   45.60
   7  -9  -9   -2.10   51.39
   7  -9   9   95.59   45.00
   7  -9   9  117.49   62.89
   7  -9   9  -11.60  131.99
   7  -9   9  130.79   75.79
   7   9  -9   -5.50   50.09
   7   9   9  -32.50   40.50
   7   9   9  -91.09   74.59
   9  -9  -7   33.30   47.20
   9  -9  -7  -16.90   53.09
   9  -9   7  -18.00   43.10
   9  -9   7 -151.88   56.99
   9  -9   7  -68.99   71.89
   9  -7  -9   71.59   45.50
   9  -7  -9   41.30   49.60
   9  -7   9   34.60   41.70
   9  -7   9  100.19   66.19
   9  -7   9 -144.39   68.89
   9   7  -9  -72.39   46.50
   9   7  -9   22.10   58.19
   9   7   9  -18.00   44.40
   9   7   9    3.10   67.39
   9   9  -7   -7.00   52.19
   9   9  -7    1.60   68.69
   9   9   7  -65.79   41.00
   9   9   7   27.20   69.09
 -10   0   0  -10.60   49.80
 -10   0   0   12.20   54.69
   0 -10   0   27.20   67.79
   0 -10   0   14.10   20.10
   0 -10   0  -34.50   23.00
   0   0 -10   -0.70   17.20
   0   0 -10   29.30   20.40
   0   0 -10  196.98   91.69
   0   0 -10   -9.80   19.70
   0   0  10    8.20   41.30
   0   0  10   34.00   63.89
   0   0  10    5.00   12.20
   0   0  10   14.60   22.00
   0   0  10   12.30   61.19
   0   0  10   12.70   29.50
   0   0  10  -18.50   22.10
   0  10   0  160.88   78.19
   0  10   0  -13.30   31.80
   0  10   0   48.90   46.90
   0  10   0   45.80   44.10
   0  10   0    8.50   33.80
  10   0   0  -17.40   19.40
  10   0   0    8.80   33.90
  10   0   0    7.80   20.80
  10   0   0    4.70   12.50
  10   0   0   21.50   17.00
  10   0   0   67.69   62.79
  10   0   0    5.30   23.20
  10   0   0   18.40   17.00
 -10   0  -2  893.71  104.19
 -10   0  -2  632.94   91.19
 -10   0   2  712.83  100.89
 -10   0   2  967.00  115.19
  -2 -10   0  860.41  120.19
  -2 -10   0  850.21   59.29
  -2 -10   0  819.12   87.19
  -2 -10   0  734.53   56.19
  -2  10   0  744.93  129.09
  -2  10   0  647.54   77.09
  -2  10   0  813.02  101.39
  -2  10   0  539.65   65.49
  -2  10   0  730.73   73.69
   0  -2 -10  799.12   58.49
   0  -2 -10  751.42   48.30
   0  -2 -10  721.83   55.19
   0  -2  10  864.41  121.69
   0  -2  10  753.62   41.30
   0  -2  10  691.13   40.60
   0  -2  10  720.73   48.70
   0  -2  10  745.33   64.39
   0  -2  10  837.22  109.79
   0  -2  10  828.62   98.99
   0  -2  10  761.32   71.69
   0   2 -10  699.13   98.79
   0   2 -10  756.02   56.79
   0   2 -10  746.73   62.99
   0   2 -10  801.22  122.69
   0   2 -10  753.42   56.29
   0   2  10  876.11   87.09
   0   2  10  605.34   96.59
   0   2  10  724.83   47.20
   0   2  10  783.32   55.19
   0   2  10  660.93  104.39
   0   2  10  645.44   72.79
   0   2  10  653.13   67.19
   2 -10   0 1002.40  127.19
   2 -10   0  642.94   54.89
   2 -10   0  518.75   77.79
   2 -10   0  720.03   64.29
   2  10   0  880.51  128.39
   2  10   0  670.13   73.09
   2  10   0  859.01   83.69
   2  10   0  838.82  106.29
   2  10   0  727.03   76.59
  10   0  -2  791.32   56.69
  10   0  -2  765.22   50.09
  10   0  -2  795.72   51.59
  10   0  -2  811.02  114.29
  10   0  -2  716.03   44.40
  10   0  -2  695.13   43.90
  10   0   2  670.63   90.39
  10   0   2  816.52   56.69
  10   0   2  745.93   85.69
  10   0   2  826.12   58.09
  10   0   2  772.12   53.89
   2   0 -10  774.92   54.39
   2   0  10  618.84   91.49
   2   0  10  632.84  100.69
   2   0  10  656.63   50.29
   2   0  10  682.93   46.40
   2   0  10  753.92   61.99
   2   0  10  660.63   90.99
   2   0  10  883.21   75.59
  10  -2   0  764.42   77.69
  10  -2   0  782.22   59.39
  10  -2   0  736.03   56.09
  10  -2   0  839.52   55.79
  10  -2   0  877.21  114.09
  10  -2   0  723.73   85.79
  10  -2   0  801.92   56.69
  10  -2   0  813.92   56.39
  10   2   0  672.23   56.69
  10   2   0  807.12   68.39
  10   2   0  779.62   40.50
  10   2   0 1028.50  106.99
  10   2   0  771.62   53.69
  10   2   0  801.32  103.59
  10   2   0  828.02   52.69
  10   2   0  716.13   46.20
   0 -10   2  669.23   60.49
   0  10  -2  778.22  124.09
   0  10  -2  774.62   72.99
   0  10  -2  808.32   78.49
   0  10   2  709.13  105.49
   0  10   2  766.12   98.79
   0  10   2  664.33   67.49
   0  10   2  663.13   80.79
   0  10   2  769.02   76.59
   2   0 -10  802.02   59.79
   2   0 -10  681.93   51.69
  -2   0 -10  783.52   54.99
  -2   0 -10  722.43   57.59
  -2   0 -10  761.02   56.09
  -2   0  10  909.11  113.09
  -2   0  10  690.33   39.40
  -2   0  10  937.71  114.49
  -2   0  10  690.53  102.49
  -2   0  10  712.73   63.79
  -2   0  10  701.03   50.59
   0 -10  -2  828.42  110.89
   0 -10  -2  768.32   59.69
   0 -10  -2  794.72   61.39
   0 -10   2  878.51  119.19
   0 -10   2  842.72   55.79
   0 -10   2  996.20   88.99
   0 -10   2  662.93   77.19
 -10  -2   0  734.03   96.29
 -10   2   0  757.22   77.69
 -10   2   0  851.71  107.99
 -10   2   0  733.53   53.69
 -10   2   0  590.74   93.49
 -10  -2   0  779.82   80.79
 -10  -2   0  891.61   92.79
   2  10   2 2232.48  219.98
  10  -2  -2 1908.21  103.99
  -2   2  10 1746.63  146.09
  -2   2  10 1856.81  171.88
  -2   2  10 1913.81  109.19
  -2   2  10 1632.34   95.09
  -2  10  -2 1895.51  207.88
   2  10   2 1653.03  133.69
   2  10   2 1723.23  119.99
  -2  10  -2 1796.92  116.79
  -2  10   2 1684.63  171.98
  -2  10   2 1809.52  157.58
 -10   2   2 1976.00  148.39
  -2 -10  -2 1948.01  188.08
  -2 -10  -2 1675.13  103.39
  -2 -10  -2 1905.31  126.79
  -2 -10  -2 1836.92  102.19
  -2 -10   2 1773.62  160.48
  -2 -10   2 1847.92  100.49
  -2 -10   2 1936.01  141.19
  -2 -10   2 1830.22  102.29
  -2  -2 -10 1868.81   99.89
  -2  -2 -10 1729.23   96.29
  -2  -2 -10 1852.61  101.29
  -2  -2  10 1929.71  163.08
  -2  -2  10 1622.04   90.49
  -2  -2  10 1557.84  153.18
  -2  -2  10 1776.32  149.19
  -2  -2  10 1841.42  104.59
  -2  -2  10 1639.04   93.29
  -2   2 -10 1493.35  170.18
  -2   2 -10 1718.63   99.99
  -2   2 -10 1730.13  165.48
  -2   2 -10 1846.62  103.19
  -2   2  10 1843.72  160.78
  -2   2  10 1781.92   90.39
  -2   2  10 1881.91   95.59
 -10   2   2 1583.74  152.18
 -10   2   2 1898.81  170.28
  10   2  -2 1835.72   97.39
  10   2  -2 1561.74  177.58
  10   2  -2 1675.03   88.99
  10   2  -2 1731.33   86.19
  10   2   2 1701.83  125.19
  10   2   2 1873.21  100.89
  10   2   2 1739.23  137.89
  10   2   2 1609.04   99.79
  10   2   2 1836.52   95.59
 -10  -2  -2 1710.43  127.19
 -10  -2  -2 1925.61  124.49
 -10  -2  -2 1732.63  152.08
 -10  -2   2 1811.62  135.19
 -10  -2   2 1841.92  120.59
 -10  -2   2 1877.11  163.08
 -10   2  -2 1956.20  138.39
 -10   2  -2 1965.70  152.68
 -10   2  -2 1534.05  149.99
  10  -2   2 1730.33  138.79
  -2  10  -2 1694.73  116.09
  -2  10  -2 2096.69  142.79
   2   2  10 1869.21  119.79
   2  10  -2 1544.05  192.68
   2  10  -2 1830.02  115.79
   2  10  -2 1645.54  149.39
   2  10  -2 1823.32  121.89
   2  -2 -10 1775.32   89.19
   2  -2 -10 1896.11  100.19
   2  -2  10 1316.87  180.98
   2  -2  10 1758.02   91.29
   2  -2  10 1846.02  104.29
   2  -2  10 1808.42  109.59
   2  -2  10 1821.62  128.99
   2  -2  10 1793.92  117.99
   2   2 -10 1787.82  103.89
   2   2 -10 1702.23  103.89
   2   2 -10 1794.92   99.99
   2   2  10 2048.79  204.18
   2   2  10 1684.73   95.89
   2   2  10 1791.72  102.59
   2   2  10 1804.72  156.88
  -2  10   2 1624.54  102.89
  -2  10   2 1865.01  118.39
   2 -10  -2 2154.08  167.88
   2 -10  -2 1660.93  101.89
   2 -10  -2 1786.82  107.09
   2 -10   2 1788.32  171.58
   2 -10   2 1763.12  100.39
   2 -10   2 1928.71  119.19
   2 -10   2 1675.13  125.09
   2 -10   2 1775.82  111.89
   2  -2 -10 1724.33  104.69
  10  -2  -2 1835.62   95.99
  10  -2  -2 1586.44  157.38
  10  -2  -2 1864.81  159.08
  10  -2  -2 1857.61   96.59
  10  -2  -2 1849.31   96.29
  10   2  -2 1566.04  154.38
  10  -2   2 1700.73  102.89
  10  -2   2 1773.12   93.19
  10  -2   2 1905.61  102.29
  10  -2   2 2499.65  208.68
  10  -2   2 1819.22  106.09
  10  -2   2 1631.34  101.19
  10   2  -2 1792.92   92.99
   0  10   4   20.80   66.49
 -10   4   0    5.00   50.39
  -4   0 -10   21.80   19.40
  -4   0 -10   14.70   23.10
  -4   0  10   70.39   39.10
  -4   0  10   34.80   56.69
  -4   0  10   51.49   63.59
  -4   0  10  -28.10   61.69
  -4   0  10   25.90   20.10
  -4   0  10  -19.70   14.50
   0 -10  -4  -55.29   62.49
   0 -10  -4   34.60   26.00
   0 -10  -4  -10.00   24.80
   0 -10   4   20.40   62.79
   0 -10   4    5.50   19.00
   0 -10   4   34.70   60.49
   0 -10   4   -9.10   28.90
   0  10  -4 -123.79  102.79
   0  10  -4   -7.90   30.50
   0  10  -4  -42.70   35.20
 -10   4   0  -40.80   22.50
 -10   4   0   20.40   61.89
  -4  10   0   72.39   68.49
  -4  10   0  -80.59   28.30
  -4  10   0   -5.40   34.00
   0  -4 -10  -12.50   22.00
   0  -4  10  -20.80   83.69
   0  -4  10   12.10    8.30
   0  -4  10  -41.70   27.80
   0  -4  10   43.00   77.59
   0  -4  10   -6.00   32.10
   0   4 -10   23.00   70.59
   0   4 -10   51.79   23.50
   0   4 -10  -22.20   22.50
   0   4  10   11.50   51.89
   0   4  10   73.89   63.79
  10   0  -4    6.90   16.20
  10   0   4   43.00   56.39
  10   0   4   29.10   23.70
  10   0   4  -12.60   28.20
  10   4   0    4.00   23.70
  10   4   0    3.00   19.00
  10  -4   0  -26.90   31.60
 -10  -4   0   41.70   51.29
 -10  -4   0  -87.39   55.59
 -10   4   0  -46.30   51.99
 -10   4   0   42.40   62.89
 -10   0  -4   65.69   54.39
 -10   0  -4   -7.70   55.39
 -10   0  -4   12.00   22.40
 -10   0  -4   12.90   17.50
 -10   0   4   41.90   63.09
 -10   0   4  -45.10   60.69
  -4 -10   0   22.50   62.19
  -4 -10   0    0.90   46.10
  -4 -10   0  -17.80   20.40
  -4  10   0  -27.50   89.79
   0   4  10   -9.70   20.70
   0   4  10   11.30   19.00
   0   4  10  -11.80   77.39
   0   4  10  -18.70   35.30
   4 -10   0   11.80   69.99
   4 -10   0   17.20   22.60
   4 -10   0  122.79   64.89
   4 -10   0  -58.79   30.10
   4  10   0   93.79   82.09
   4  10   0   49.90   37.90
   4  10   0   -2.80   37.50
   4  10   0   26.70   42.50
  10   0  -4  -16.60   21.40
  10   0  -4  -14.10   20.40
   4   0  10    8.50  101.99
   4   0  10  -59.09   31.10
   4   0  10   40.60   27.40
   4   0  10   26.20   49.30
   4   0  10    2.40   37.10
  10  -4   0    6.70   46.50
  10  -4   0    8.80   22.50
  10  -4   0   -1.30   27.60
  10  -4   0   13.40   22.30
  10  -4   0   65.49   60.89
  10  -4   0  -23.00   26.70
   4   0 -10   36.40   23.60
  10   4   0   32.30   37.40
  10   4   0  -24.70   38.50
  10   4   0  -55.29   53.89
  10   4   0    1.90   20.40
  10   4   0  149.49  100.99
   4   0 -10  -10.50   20.80
   4   0 -10    8.30   19.90
   4   0  10  -36.30   58.29
   0  10   4  -24.50   36.00
   0  10   4   71.79   54.69
   0  10   4   77.09   41.50
   2 -10  -4   91.49   32.70
  10  -4  -2  106.69   30.20
  -2  -4 -10  100.99   28.20
   2 -10  -4  199.38   83.49
   2 -10  -4  114.99   28.80
  -2   4  10  181.28   57.19
  -2   4  10   33.00   64.89
   2  10   4  160.38   79.99
   2  10   4  118.49   42.40
   2  10   4   34.20   60.29
   2  10   4  204.78   50.09
   4  -2 -10   70.09   28.50
   4  -2 -10  108.09   13.10
   4  -2 -10  115.49   28.00
   2  -4  10  251.87  102.89
   2  -4  10  110.59   19.70
   2  -4  10   56.39   34.10
   2  -4  10  132.79   73.49
   2  -4  10   72.39   42.70
   2   4 -10 -153.58   87.59
   2   4 -10   86.29   31.10
   2   4 -10  111.69   28.50
   4   2  10   99.29   43.80
 -10  -2  -4   86.19   50.39
 -10  -2  -4   57.89   55.59
 -10  -2  -4   92.19   19.60
 -10  -2  -4   99.09   16.90
  10   4   2   58.09   26.40
  10   4   2  222.08   80.29
  10   4   2   87.89   31.10
  10   4   2   69.49   27.20
  -4   2 -10  256.67  169.58
  -4   2 -10  100.39   23.20
  -4   2 -10  154.78   49.40
 -10   2   4   97.29   72.19
 -10   2   4   63.19   72.69
  -4 -10  -2   38.50   62.99
  -4 -10  -2   96.49   50.99
  -4  10   2  110.69   78.59
  -2   4  10  135.39   24.40
  -2   4  10  122.79   18.10
   4 -10   2  174.58   88.69
  10  -4  -2   49.90   36.20
   4 -10   2   97.69   45.90
   4 -10   2  174.88   62.89
   4   2  10   69.29   92.69
   4   2  10  139.99   34.60
   4   2  10  168.48   34.00
   4   2  10   32.80   62.89
   4  10  -2  140.29   46.60
  -4 -10  -2  119.19   27.80
  -2   4  10  137.29   31.60
  -2 -10   4   81.39   82.79
  -2 -10   4  115.69   24.70
  -2 -10   4   35.00   67.69
  -2 -10   4   80.29   29.80
  -2  10  -4  123.19  109.49
  -2  10  -4   76.89   38.10
  -2  10  -4  180.68   43.40
  -4  10   2  111.99   40.10
  -2  -4 -10  129.49   28.00
  -2  -4 -10  -22.60   63.59
   4   2  10   98.49   42.40
  10  -4  -2  105.09   37.50
  10   4   2  161.78   57.59
  -4  10   2  255.97   92.99
  10  -2   4  109.69   19.60
  10  -2   4  120.29   32.40
  10  -2   4  150.78   38.10
  -2   4  10   77.19   57.39
  -2   4  10   81.79   83.09
  -2   4  10   39.60   34.60
   4  10  -2  177.88  103.79
  10  -4  -2  122.29   25.40
  10  -4  -2  164.98   73.39
  10  -4  -2   72.99   29.20
  10  -4  -2  166.88   34.30
  -4  -2  10   31.50   40.10
  -4  -2  10   77.09   69.39
  -4  -2  10  126.89   26.60
  -4  -2  10  148.59   80.49
  -4  -2  10   38.00   62.59
  -4  -2  10   98.09   15.10
   4  10  -2   93.49   39.20
 -10   4  -2  135.79   66.09
 -10  -4   2   97.79   69.59
  -4   2 -10  105.69   28.80
 -10  -4   2   53.39   48.60
  -4  10   2  106.99   28.60
 -10   4  -2   57.29   67.09
 -10   4  -2  118.99   74.69
   4 -10   2   72.29   25.60
  10   2  -4  132.99   25.70
  10   2  -4  146.79   27.20
   4 -10   2  107.79   38.70
  10   2  -4  111.49   23.10
  10  -2   4  196.78   70.39
  10  -2   4  128.99   32.50
  -2 -10  -4  110.39   29.50
   4  10   2   86.19   44.10
  10  -2  -4   99.49   29.20
 -10   2  -4  140.69   26.70
  10  -2  -4  224.08   93.89
  10  -2  -4  104.09   23.10
 -10   2  -4  133.59   66.79
  -2 -10  -4  156.68   35.20
   2 -10   4   18.40   82.09
   2 -10   4   81.69   25.60
   2 -10   4  214.98   64.59
   2  10  -4  211.08  108.39
   2  10  -4  126.59   28.60
 -10   2  -4  136.09   23.20
  10   2   4   48.70   56.49
  10   2   4   80.69   26.80
  10   2   4  139.59   58.09
  10   2   4   99.99   33.40
  -2  -4  10   74.19   30.20
  -2  -4  10  232.68   77.39
   2 -10   4  125.89   40.90
  -2  -4  10  122.79   26.30
  -2   4 -10  245.18  102.09
  -2   4 -10  119.19   28.60
  -2   4 -10  118.99   37.10
  -2   4 -10  -24.20   89.29
 -10  -4  -2  112.69   42.70
 -10  -4  -2   77.59   48.90
 -10  -4  -2  118.49   65.39
   4 -10  -2   89.49   69.29
  -2 -10  -4  124.39   49.99
   4 -10  -2   49.99   34.60
   2 -10   4  118.49   38.00
  10  -2  -4  153.98   21.60
  -2   4 -10   67.99   28.70
 -10   4   2   60.09   71.39
 -10   4   2  127.39   73.29
  -4  -2 -10  109.09   23.80
  -4  -2 -10  116.59   28.00
   4  -2  10  101.69   31.80
   4  -2  10  176.68   46.30
   4   2 -10  128.09   32.50
   4   2 -10   53.59   33.00
   4   2 -10  134.29   26.90
   2   4  10  148.39   64.19
   2   4  10  195.98  134.99
   2   4  10  101.69   28.20
   2   4  10   30.10   71.29
   2   4  10   89.59   43.70
  -4   2  10   89.29   40.00
  -4   2  10  164.88   64.39
  -4   2  10  111.69   20.20
  -4   2  10  155.38   61.49
  -4   2  10   80.99   85.09
  -4   2  10  106.39   30.00
  -4   2  10  107.79   23.20
   2  10  -4   77.49   31.90
   2  10  -4  177.38   47.60
   4 -10  -2  100.49   27.20
  -2  10   4   37.20   78.19
  -2  10   4  160.68   77.79
  -2  10   4   62.59   29.10
  -2  10   4  143.79   44.80
  -2  -4  10  115.09   78.09
  10  -4   2  114.59   36.90
  10   4  -2  109.39   22.40
  10   4  -2   14.90   68.99
  10   4  -2   80.69   26.50
  10   4  -2   86.99   20.30
 -10   4   2  113.79   51.99
 -10  -2   4  188.28   48.70
 -10  -2   4  170.48   74.89
 -10   2  -4  151.58   66.49
 -10   2  -4  105.59   63.69
   2  -4 -10   77.59   27.10
   4  -2  10  115.09   94.59
   4  -2  10  100.49   22.50
   4  -2  10  132.19   46.90
  10  -4   2   82.19   62.79
  10  -4   2   82.09   30.10
  10  -4   2  158.78   29.90
   4  10   2   72.59   73.99
  -4 -10   2  168.68   62.89
  -4 -10   2  109.79   52.69
  -4 -10   2   53.99   67.49
  -4 -10   2   47.60   33.40
  -4 -10   2   73.19   24.10
  -4  10  -2  162.98  114.89
  -4  10  -2   14.50   38.90
  -4  10  -2  139.29   65.99
  -4  10  -2   81.99   39.00
  -2 -10  -4  217.38   76.39
  -2  -4  10   87.79   31.10
  10  -4   2  114.69   30.90
  -4  -4  10  398.46  103.59
  -4   4 -10  332.57  119.89
   4   4 -10  314.97   42.80
   4   4 -10  327.87   71.29
   4   4 -10  400.26   49.10
   4   4  10  160.98   98.89
   4   4  10  428.76   52.79
   4   4  10  275.17   87.59
  -4  -4  10  378.46   48.20
  10  -4   4  362.56   56.09
  10   4  -4  372.96   45.50
  10   4  -4  420.16   45.20
  10   4  -4  336.97   36.30
  10   4  -4  397.66   39.70
  10   4   4  466.75   82.59
  10   4   4  415.46   48.70
  -4  -4  10  381.66   42.70
  -4  10  -4  471.25   60.49
  -4  10   4  419.26   93.09
  -4  10   4  423.06  103.59
  -4  10   4  343.17   43.10
  -4  10   4  365.96   54.89
   4 -10  -4  516.45  106.09
   4 -10  -4  467.95   54.69
   4 -10  -4  326.47   49.60
   4 -10   4  384.86  107.89
   4 -10   4  418.56   48.50
   4 -10   4  395.26   72.79
   4 -10   4  354.16   59.19
   4 -10   4  368.16   56.99
   4  -4 -10  365.86   41.10
   4  -4 -10  418.06   48.70
   4  -4  10  596.74  137.09
   4  -4  10  398.86   42.80
   4  -4  10  376.56   56.89
   4  -4  10  310.27   61.89
  -4 -10   4  267.27   67.79
 -10   4  -4  520.05  103.59
 -10   4  -4  474.05   92.89
 -10   4  -4  436.06   85.99
 -10   4  -4  415.56   53.79
 -10   4  -4  369.66   38.80
 -10   4   4  425.16  103.29
 -10   4   4  482.95  109.29
 -10   4   4  300.47  102.89
  -4 -10  -4  285.07   78.09
  -4 -10  -4  407.86   72.19
  -4 -10  -4  422.36   46.50
   4  10  -4  329.27   59.29
   4  10   4  331.07   85.09
   4  10   4  344.37   45.90
   4  10   4  379.26   65.89
  -4   4 -10  399.36   47.90
  -4   4 -10  549.15   70.49
  -4   4 -10  332.27   81.59
  -4   4 -10  308.87   43.00
  -4 -10   4  391.66   44.30
  -4  -4 -10  429.06   43.20
  -4  -4 -10  350.46   73.49
  -4  -4 -10  319.57   41.90
  -4  -4  10  595.34  101.09
   4   4  10  508.45   69.39
   4  10  -4  458.35   48.50
   4  10  -4  444.26   58.19
  10  -4   4  347.17   45.50
  -4 -10   4  393.46   67.29
  -4 -10   4  509.45   95.59
  -4 -10   4  354.26   41.20
 -10  -4  -4  293.97   46.50
 -10  -4  -4  375.66   44.60
 -10  -4   4  540.45   74.09
 -10  -4   4  462.15   94.89
  10   4   4  451.65   83.59
  10   4   4  430.86   54.49
 -10  -4  -4  425.56   80.39
  10  -4   4  380.86   48.00
  -4   4  10  371.46   60.89
  -4   4  10  530.35   93.09
  -4   4  10  367.06   38.60
  -4   4  10  340.67   77.09
  -4   4  10  448.86  121.89
  -4   4  10  438.16   54.39
  -4   4  10  372.76   45.30
  -4  10  -4  463.75  147.19
  -4  10  -4  274.87   51.19
  10  -4  -4  417.96   53.59
  10  -4  -4  402.86   51.99
  10  -4  -4  296.07   38.40
  10  -4  -4  307.87   86.29
  10  -4  -4  333.57   44.30
  10  -4  -4  436.66   50.49
  10  -4   4  601.54  105.59
 -10  -4  -4  433.06   75.09
  10  -4   4  403.66   49.10
 -10  -4  -4  452.85   64.09
   0   6 -10   99.39   34.00
   6  10   0   75.79   47.10
   6  10   0  107.09   44.50
   0  10  -6   69.19   39.80
   0  10   6  -27.50   81.79
 -10   0  -6   47.30   58.19
 -10   0  -6  119.09   64.29
   6 -10   0   89.89   42.70
   6  10   0   35.10   93.39
   6 -10   0  121.69   34.10
   0   6  10   49.60   60.89
   0   6  10   35.80   78.29
   0  10  -6   88.89   36.60
  -6  10   0   54.49   36.70
   0  -6 -10   53.39   29.30
   0  -6  10   57.69   99.09
   0  -6  10   48.60   12.70
   0  -6  10   95.29   89.29
   0  -6  10   70.49   38.60
   0   6 -10  208.68  123.99
   0   6 -10   78.09   30.30
  -6   0  10  141.99   89.49
   0 -10  -6    7.40   77.89
   0 -10  -6   42.10   29.10
   0 -10  -6  153.08   51.79
   0 -10  -6   68.29   30.20
   0 -10   6   15.00   84.69
   0 -10   6   69.99   22.70
  -6  10   0  203.68   92.79
   0  10   6   97.99   60.99
   0  10   6   73.99   23.40
   0  10   6  186.88   53.09
   0  10   6   94.89   50.69
   6   0 -10   91.29   34.90
   6   0 -10   94.09   24.80
   6   0 -10   15.00   44.60
   6   0 -10   91.29   25.00
   6   0  10   85.89   77.49
   6   0  10  111.49  100.49
   6   0  10   58.29   52.79
   6   0  10   71.29   36.70
   6   0  10   72.29   73.29
   6   0  10   60.39   45.90
  10  -6   0   60.79   63.69
  10  -6   0   74.89   29.70
  10  -6   0  134.79   30.90
  10  -6   0   72.89   62.99
  10  -6   0   57.29   35.30
  10   6   0  124.69   64.09
  10   6   0   76.49   26.50
  10   6   0   75.79   27.70
  10   6   0   20.00   32.30
  10   6   0  105.69   31.20
   0   6  10   87.29   22.20
   0   6  10  138.89   97.69
   0   6  10  139.29   51.19
   6 -10   0    7.00   76.59
   0 -10   6  191.08   88.29
   0 -10   6   -2.10   36.50
   0  10  -6  -44.40  117.29
   0  10  -6   56.59   35.00
  10   0   6  -18.70   50.09
  10   0   6   24.90   74.49
  10   0   6   94.99   29.60
  10   0   6  142.59   41.80
 -10  -6   0  102.19   70.39
 -10   0  -6   50.59   35.20
 -10   0  -6   26.90   24.60
 -10   0   6  102.99   55.79
 -10   0   6  110.79   82.89
  -6 -10   0   24.10   52.49
  -6 -10   0   45.70   60.59
  -6 -10   0   55.49   48.20
  -6 -10   0  121.19   37.50
  -6 -10   0   59.99   23.70
  -6  10   0  310.97  111.99
  -6   0 -10   93.89   23.10
  -6   0 -10  104.59   49.99
  -6   0 -10  124.09   31.40
  -6   0  10   37.40   39.40
  -6   0  10   33.50   66.99
  -6   0  10   95.99   70.99
  10   0  -6   83.49   19.30
  10   0  -6   56.69   20.80
  10   0  -6   43.50   26.20
  10   0  -6  123.09   32.70
 -10   6   0  221.08   93.59
 -10  -6   0   90.19   57.29
 -10   6   0   99.49   69.89
 -10   6   0   84.09   82.29
   6 -10   2  580.24  117.59
  -6 -10  -2  525.25   77.59
 -10   6  -2  235.48   98.69
  -6 -10  -2  372.26   45.30
   2  10   6  381.76   45.10
   2  10   6  312.47   79.19
   2  10   6  399.16   69.79
  10   2  -6  368.96   50.59
  10   2  -6  375.56   38.80
  10  -2   6  311.17   53.89
  10   2  -6  333.77   43.50
 -10   2   6  284.97   91.59
  -6 -10  -2  320.87   81.79
  -6 -10  -2  309.27   42.40
  -6 -10  -2  335.67   80.69
  -6   2 -10  388.66   74.89
   2  10   6  610.44  164.58
 -10  -2  -6  309.47   40.50
  10  -2   6  342.77  100.29
   6   2  10  406.76   87.39
   6   2  10  248.08   97.19
   6   2  10  212.18   58.19
   6   2  10  265.27   47.50
   6   2  10  413.56   76.99
   6   2  10  310.87   71.99
  10  -6  -2  393.96   70.59
  10  -6  -2  322.27   45.90
  10  -6  -2  336.57   39.60
  -2   6  10  251.27  111.99
  -2   6  10  324.67   54.79
  -2  10  -6  405.06  124.39
  -6  -2  10  356.86   43.80
   2  -6  10  455.65  130.79
   2  -6  10  370.46   35.60
   2  -6  10  365.36   62.29
   2  -6  10  294.37  100.69
  -2 -10   6  241.58   89.69
  -2 -10   6  364.66   42.90
  -2 -10   6  369.56   70.49
  10   6   2  324.57   78.09
  10   6   2  435.66   58.59
  10   6   2  393.96   53.29
 -10   6  -2  443.26   98.79
 -10   6  -2  491.85   69.19
 -10   6  -2  311.47   37.40
 -10   6  -2  356.86   43.80
  -6  10   2  356.16  107.59
  -6  10   2  399.56  111.39
  -6  10   2  306.17   38.20
 -10   2   6  395.26   95.49
  -2  -6 -10  130.89   78.09
  -2  -6 -10  243.48   57.89
 -10  -6   2  248.38   72.89
 -10  -6   2  359.06   91.99
 -10  -2  -6  306.97   65.89
 -10  -2  -6  279.37  121.09
 -10  -2  -6  296.77   44.80
  -6  -2  10  408.56   56.09
  10  -2   6  386.06   47.90
  10  -2   6  335.07   48.80
   6 -10   2  360.06   48.90
   6 -10   2  379.56   49.90
   6 -10   2  329.87   58.29
   6  10  -2  567.14  135.79
   6  10  -2  364.06   58.89
   6  10  -2  314.07   62.39
  -2  10  -6  408.16   60.09
  -2  10  -6  329.07   79.59
  -6  -2  10  340.97   81.39
 -10   6  -2  543.45   99.29
  -2 -10   6  383.06   46.70
  -6  -2  10  375.96  107.69
   2 -10  -6  354.76   95.89
   2 -10  -6  324.37   48.00
   2   6 -10  273.97  106.69
   2   6 -10  357.46   64.09
   2   6 -10  330.17   47.10
  10   2  -6  294.37   26.40
  -6  10   2  211.38   90.49
  -6  10   2  290.37   48.90
  -6   2 -10  369.36   44.50
  -2   6  10  398.06   75.89
  -6   2 -10  396.86   50.79
  -6  -2  10  624.14  105.79
  -2 -10   6  390.86   98.59
   2  -6  10  428.06   63.09
  -2   6  10  242.48   68.99
  -6   2 -10  274.17  159.88
   6  -2 -10  338.67   34.80
   6  -2 -10  488.85   65.69
   6  -2 -10  344.77   44.60
   2 -10  -6  331.47   46.70
  10   2   6  297.67   54.39
   6  -2  10  273.37   74.29
  -6 -10   2  331.67   60.89
   6  -2  10  459.75   92.39
   6   2 -10  357.96   49.90
   6   2 -10  332.47   74.29
  10  -2  -6  279.97   32.50
   2  10  -6  398.06   58.79
   2  10  -6  247.78   52.89
 -10  -2   6  360.66   58.09
   6  -2  10  370.36  125.29
  10   2   6  291.77   60.59
   6   2 -10  317.67   48.30
   2   6  10  511.55  142.39
  -6   2  10  349.47   59.59
   6  -2  10  416.36   57.49
  -6   2  10  388.06   79.59
  10  -2  -6  320.87   38.70
   6   2 -10  394.86   45.50
  10  -2  -6  354.46   41.90
  -2  10   6  514.15  108.29
  -2  10   6  613.94   98.79
  -2   6 -10  337.17   53.19
   6  -2  10  362.26   45.80
  -6 -10   2  260.77   76.19
  10  -6   2  483.55   93.59
  10  -6   2  419.06   63.59
  10  -6   2  342.47   47.30
   2  -6 -10  361.06   45.50
  10  -6   2  379.26   55.39
  10   6  -2  498.45   73.49
  10   6  -2  345.77   46.70
  10   6  -2  226.88   84.49
  -6 -10   2  246.98   58.99
 -10   2  -6  498.35   89.19
 -10   2  -6  390.36   82.29
 -10   2  -6  283.77   47.10
  10  -6   2  194.58   71.39
   6   2 -10  247.98   97.79
   2   6  10  362.76   40.90
   2   6  10  231.08  106.49
   2   6  10  308.77   60.39
   6 -10  -2  270.87   87.09
  -2  10   6  330.97   34.80
  -2  10   6  357.76   46.00
  -6   2  10  196.48   74.79
  10   2   6  322.07   74.09
  10   2   6  438.66   97.19
 -10  -6  -2  273.97   71.09
 -10  -6  -2  384.76   80.49
  -2  -6  10   29.80   99.89
  -2  -6  10  337.47   54.39
  -2  -6  10  423.06  116.39
  -2  -6  10  327.17   40.00
  -2   6 -10  341.97  110.29
  -2   6 -10  232.48   39.50
  -2   6 -10  347.27   55.49
  -2   6 -10  224.38  121.19
 -10   6   2  283.97   86.09
 -10   6   2  268.67  100.39
 -10   6   2  368.66   35.10
 -10   6   2  398.06  100.59
  -6  -2 -10  314.07   37.70
  -6  -2 -10  404.36   75.79
  -6  -2 -10  301.67   40.90
  -2  10   6  439.96   63.19
 -10  -2   6  562.04   86.49
  -6 -10   2  372.96   46.30
  -6 -10   2  332.67   38.10
  -6  10  -2  394.36  131.39
  -6  10  -2  214.58   88.89
   2 -10   6  290.07   96.69
   2 -10   6  242.18   54.19
   2  10  -6  325.67   41.40
 -10   2  -6   -7.30  124.09
   2   6  10  470.35  124.89
   2 -10   6  372.96  113.39
  -6   2  10  461.65  171.08
  -2 -10  -6  509.05  188.08
  -2 -10  -6  250.37   44.10
  -2 -10  -6  283.67   62.89
  -2 -10  -6  291.87   42.20
  10   6  -2  306.87   42.10
  10   6  -2  355.96   43.80
  10   6  -2  282.37   39.50
  -2  10   6  281.67   38.00
   6  10   2  413.26   63.59
   2  -6 -10  371.56   42.50
  -6  10  -2  395.86   57.29
   6 -10  -2  373.06   61.39
   6 -10  -2  313.77   51.59
 -10   2  -6  351.26   39.70
   2 -10   6  365.96   44.20
 -10   6  -4  849.91  137.99
 -10   6  -4  917.81  133.89
  -4 -10   6  820.52   69.89
  -4 -10   6  958.90   66.09
  -4  -6 -10 1085.19  134.49
  -4  -6 -10  840.42   81.99
  -4  -6 -10  825.22   73.19
 -10   6  -4 1071.29  166.38
  -6  10   4 1327.57  167.88
  -6  10   4 1049.70  154.98
  -6  10   4  852.01   84.89
  -6 -10  -4 1012.20  141.19
  -6 -10  -4  917.11   76.69
  -6 -10  -4 1023.20  115.69
  -6 -10  -4  872.71   69.99
  -6  -4  10  846.42  111.99
   6 -10   4 1232.58  167.98
   6 -10   4  888.51   75.69
   6 -10   4 1117.89   97.99
   6 -10   4  908.41  114.29
   6  10  -4 1227.58  164.38
   6  10  -4  908.91   86.89
   6  10  -4  966.50  102.99
  -4 -10   6 1092.99  142.09
  -4  10  -6  854.21   85.89
   4  -6  10  957.50   65.59
   6   4  10 1404.56  228.88
   6   4  10  819.62   94.69
   6   4  10 1048.00   80.19
  -6  10   4  970.90  140.79
  10  -4   6  987.70   77.49
  10   4  -6  920.11   63.09
  10   4  -6 1007.60   75.29
  10   4  -6  747.13   70.99
 -10  -4  -6  980.10  141.99
  10   6   4  955.40  119.29
  10   6   4  899.81   73.29
  10   6   4  844.62   88.69
   6   4  10  862.51  123.19
  10  -4   6  944.71   88.09
  10  -4   6  985.90   95.89
  -4 -10   6  694.63  118.09
   4  10   6  961.90   71.49
   4  10   6  959.90  101.29
   6  -4 -10  882.61   63.99
   6  -4 -10  972.70   69.39
  -6   4 -10 1027.70   72.99
  -6   4 -10  899.71  121.49
   4  -6  10 1105.59   96.09
   4  -6  10 1272.37  156.78
   4  -6  10 1078.89  102.59
   4   6 -10  899.51  124.29
   4   6 -10  947.51   77.39
   4   6 -10 1051.49   78.79
  10  -4   6  753.42  192.38
 -10   4   6 1043.80  157.98
   6   4  10  895.51   99.09
  10  -6  -4  763.22   96.79
  10  -6  -4  966.90   76.99
  10  -6  -4 1006.60   80.89
  -4   6  10  735.93   76.09
  -4   6  10  979.40  124.79
 -10  -4  -6  874.31   81.29
   4  -6  10 1142.29  170.58
   4 -10  -6  743.53  111.69
  -6  -4  10  835.92  129.09
  -6   4 -10  963.80  160.48
 -10  -6   4 1037.50  123.39
  -4   6  10 1111.49  177.88
  -6   4 -10  856.11   81.99
 -10   4   6  811.32   93.19
 -10   4   6  934.81  137.99
  -4   6  10  928.71  115.49
 -10   6  -4  799.62   86.59
  -4  10  -6 1129.69  203.38
  -6  -4  10  865.91   87.99
  -4  10  -6  896.91  126.79
 -10  -4  -6  863.71   62.99
  -4   6  10  936.31   85.19
 -10   6  -4  976.90   76.09
  -4 -10   6  833.82  101.69
   4  10  -6 1256.97  101.69
   4  10  -6  929.01  123.79
   4  10  -6  989.60  184.78
  10  -6   4  900.41   78.29
  -4  -6  10  938.31   59.09
  -4 -10  -6  633.34  100.19
  -6 -10   4  926.11   55.79
 -10  -6  -4 1133.89  155.28
  -4  10   6  582.24  104.89
  -4  10   6 1200.38  145.99
  -4  10   6  876.31   50.69
   6 -10  -4  575.74  133.89
  -4  10   6  959.50   93.29
 -10  -4   6 1019.20  109.69
   4 -10   6 1169.58  236.38
   4  10  -6  690.13   79.79
  -4   6 -10 1018.80   79.39
  -6 -10   4  815.62  121.19
  -6 -10   4 1049.40  135.49
  -6  10  -4 1354.46  203.48
  -4   6 -10  922.11  110.99
  -4   6 -10  972.30  186.58
  -4   6 -10  830.82   79.79
   6  10   4 1084.09  157.58
   6  10   4  860.91   72.69
  10  -4  -6  903.11   73.49
  10  -4  -6  884.11   66.69
  10  -6   4 1454.75  200.68
   4  -6 -10  893.71   69.39
   6  -4  10 1010.30   92.69
   6  -4  10  807.12  101.29
   6   4 -10  976.50   81.29
   6   4 -10  990.50   70.19
  -6  10  -4 1057.79  103.89
  -6  10  -4  870.61  123.19
   4   6  10  990.90  144.89
   4   6  10  938.41  168.78
   4   6  10 1039.70   75.19
  10   4   6 1028.50  209.48
  10   4   6  826.32   74.29
  10   4   6  980.60   90.29
  -6 -10   4  819.82  124.29
  10   6  -4  837.62   92.69
 -10  -4   6  999.30  147.99
   4   6  10  893.01  133.49
   4 -10   6  837.42   69.79
 -10   6   4  979.70  118.99
 -10   6   4  921.81  152.38
 -10   6   4  846.12  136.89
  -6  -4 -10  947.11   61.29
   6 -10  -4  758.32   88.09
  -4  10   6 1117.19  157.38
  10   6  -4  984.20   73.19
  10   6  -4 1047.50   76.69
   6  -4  10 1043.10  176.38
   6  -4  10  900.71   69.59
  -4   6 -10  997.60  182.08
  -6   4  10  883.91  107.99
  -6   4  10 1041.30  149.49
  -6   4  10  920.71   71.29
  -6   4  10  708.03   98.49
   4   6  10  994.50  103.49
  -6  10  -4  970.30   88.29
   6 -10  -4  927.11   77.49
  -6   4  10  931.51  152.08
 -10  -6  -4  920.21   55.29
  -4 -10  -6 1078.69  117.19
  -4 -10  -6  918.01   87.89
   4 -10   6  844.22  119.79
  10   4   6  924.91  122.99
  10  -6   4 1009.00   86.69
  -4  -6  10 1027.80   99.49
  -4  -6  10  880.81  142.99
  10  -6   4  881.31   92.79
 -10   4  -6 1211.18  137.39
 -10   4  -6  915.91  123.79
 -10   4  -6  848.82   90.89
 -10   4  -6 1017.80   73.29
 -10  -6  -4 1419.16  183.78
  -4  -6  10  923.31  128.39
   4  -6 -10  921.31   71.79
  10  -6   6  255.07   50.29
   6  10   6  212.88   43.10
   6  10   6  214.98   69.09
 -10  -6   6   91.49   90.29
  -6  10   6  213.18   52.19
   6 -10  -6  210.28   47.10
   6 -10  -6  313.27   56.19
   6 -10   6  373.36  158.18
   6 -10   6  268.87   76.89
   6 -10   6  158.38   56.59
   6 -10   6  301.77   99.59
   6 -10   6  166.28   60.39
   6  -6 -10  235.28   41.10
   6  -6 -10  278.87   45.00
   6  -6  10  233.38  186.28
   6  -6  10  216.68   38.20
  10  -6  -6  236.08   59.89
 -10  -6  -6  167.28   79.09
 -10  -6  -6  305.37   84.99
 -10  -6  -6  203.18   33.50
  10  -6  -6  172.18   40.40
  10  -6  -6  210.38   44.80
  10   6   6  258.27   98.69
  -6  10   6  305.37  131.59
  10   6  -6  198.68   43.70
  10   6  -6  275.47   44.30
  -6 -10  -6  297.87   80.79
  -6 -10   6  233.88   79.59
  -6 -10   6  224.08  100.59
  -6  -6 -10  256.97   34.40
  -6  -6 -10  228.48   44.50
 -10  -6   6  237.98   93.19
 -10   6  -6  178.88   95.69
 -10   6  -6  248.28   47.60
 -10   6   6  214.78   95.89
 -10   6   6   96.99  117.09
  -6 -10  -6  318.97   90.29
   6  -6  10  176.38   53.09
   6  -6  10  150.98   65.89
   6   6 -10  182.38   46.50
   6   6 -10  247.58   45.60
   6   6  10   20.00   89.29
   6   6  10   52.79  118.69
  -6  10   6  108.09  120.59
   6   6  10  179.08   42.00
   6   6  10  249.97  104.99
   6   6  10  234.98   65.89
   6  10  -6  143.39   48.40
   6  10  -6  136.29   62.09
   6  10   6   24.20   66.49
  -6  10  -6  225.98   57.39
  -6  -6  10  213.98   59.89
  10  -6   6  228.98   52.89
  10  -6   6  193.88   60.69
  -6   6 -10  244.38   47.80
  -6   6 -10  259.57   79.39
  10   6   6  211.08   39.80
  -6   6 -10  132.89   47.50
  -6   6  10  156.58   66.49
  -6   6  10  347.67  144.59
  -6  10  -6  179.38  169.08
  -6  -6  10  303.37  107.49
  -6  10  -6  207.88   54.59
  -6   6 -10   73.89  138.09
 -10   0  -8  -89.69   76.69
   8   0  10   50.09   41.20
  10   0  -8  -16.80   23.60
  10   0  -8  -92.29   33.50
  10   0   8  146.49   53.29
  10   0   8  -10.00   34.90
   8   0  10   19.10  101.19
 -10   0  -8  -25.40   30.20
 -10   0   8  -79.39   62.09
  10  -8   0   50.69   38.20
  10   8   0   38.90   36.90
  10   8   0  -34.80   30.40
  10   8   0   53.79   45.10
   8   0 -10  -70.99   34.90
   8   0 -10   -0.30   15.80
   8   0 -10   16.30   25.30
   8  10   0  -36.30   47.70
   8  10   0  114.39   54.49
   0  -8 -10  -10.80   42.60
   0  -8 -10    4.10   32.90
   0  -8  10  202.58  135.59
   0  -8  10   12.70   18.30
   0  -8  10  -79.79  100.89
   0   8 -10 -124.79  135.49
   0   8 -10   30.30   35.30
   0   8 -10   23.50   41.10
   0   8  10  -18.80   62.19
 -10  -8   0   73.79   73.19
 -10  -8   0 -138.29   79.49
 -10   8   0  286.57  121.99
 -10   8   0  -36.20   91.69
 -10   8   0  -78.29   91.69
  -8   0 -10   27.40   22.40
  -8   0 -10 -103.49   60.89
  -8   0  10  -21.20   37.70
  -8   0  10   84.09   64.89
  -8   0  10   96.39   79.29
  -8   0  10   88.29   86.59
   0 -10  -8  136.59   83.49
   0 -10  -8   21.90   35.50
   0 -10  -8   45.70   56.39
   0 -10  -8   17.00   36.60
   0 -10   8  -91.09  100.19
   0 -10   8   10.00   22.90
   0 -10   8  -76.29  103.29
   0 -10   8   80.49   43.80
   0  10  -8  115.89  150.88
   0  10  -8   -5.10   39.00
  -8  10   0  -22.00   96.29
  -8  10   0   70.39   91.99
  -8  10   0   88.49   42.90
 -10   0   8  -44.20   91.59
  -8 -10   0    7.30   76.79
  -8 -10   0  -54.89   77.09
  -8 -10   0  -36.60   70.89
  -8 -10   0   -8.10   19.10
  10   0  -8    9.40   18.60
   0  10  -8    5.80   44.80
   0  10   8  -71.29   88.09
   0  10   8   19.20   23.40
  10  -8   0  -30.70   33.10
 -10   0  -8   58.19   67.19
   8 -10   0   -4.30   33.60
   8 -10   0  -47.70   60.09
   0  10   8  -24.60   54.59
   0   8  10 -150.58  117.29
  10   0   8    3.00   62.59
   8   0  10 -105.89   48.80
   0   8  10   18.50   23.50
  10   0  -8   24.90   20.00
  -8  10   2  263.47  114.79
  -8  10   2  247.08   48.40
  -2  -8 -10  339.07   53.69
   2  -8  10  219.38  155.38
  -2   8  10  319.77   65.59
   8  -2 -10  262.17   31.40
  -2   8  10  329.57  137.19
  10  -8  -2  316.77   48.20
 -10   2   8  243.08   71.89
 -10   2   8  155.58  104.09
  -2   8  10  318.57   77.09
   8  -2 -10  337.37   42.00
   2  -8  10  264.17   31.70
 -10  -8   2  468.35   91.29
 -10  -8   2  348.77  103.69
 -10   8  -2  209.38   99.59
 -10   8  -2  190.48   81.59
 -10   8  -2  382.36   48.60
  10   2  -8  337.77   51.99
  10   2  -8  341.67   43.00
  10   2  -8  326.17   39.80
   8  -2 -10  277.87   51.89
   8   2  10  166.58   58.79
  -8  -2  10  374.86   47.10
  -2  -8 -10  417.66   51.49
   8   2  10  246.08   53.69
   8   2  10  304.87   71.89
  -8   2 -10  316.67   40.00
  -8   2 -10  306.17  106.29
  -8   2 -10  242.48   45.10
  -8  10   2  135.69  116.79
 -10  -2  -8  421.16   77.69
 -10  -2  -8  312.97   84.49
 -10  -2  -8  286.97   41.00
  -8  -2  10  272.87   69.29
  -8  -2  10  229.28   88.49
  -2 -10   8  307.07  121.09
  -2 -10   8  249.68   32.40
  -2 -10   8  363.16  112.49
  -2 -10   8  316.17  117.99
  -2 -10   8  370.86   49.30
  -2  10  -8  -72.79  166.78
  -2  10  -8  344.07   59.19
  -2  10  -8  331.77   59.49
   8  10  -2  375.06   68.89
  10  -2   8  323.27   46.90
  10  -2   8  310.47   52.49
  10   8   2  431.36   62.59
   2 -10  -8  203.98   46.20
   2 -10  -8  269.27   65.79
   2 -10  -8  316.97   52.09
   8   2  10  392.36  108.39
  10   2  -8  296.17   33.00
  -8 -10  -2  194.08   84.79
  -8 -10  -2  424.66   96.99
  10  -2   8  268.27   61.99
  10  -8  -2  269.27   45.00
  10  -8  -2  295.27   57.59
   2  10   8  249.58  110.19
   2  10   8  355.76   40.80
   2  10   8  164.68   63.79
  -8  -2  10  285.87   98.49
  10   8   2  277.47   47.70
  -8 -10  -2  284.17   35.00
  -8 -10  -2  330.47   86.49
   2  -8  10  374.86  120.69
   2  -8  10  278.57   60.19
   2   8 -10  303.07  173.68
   2   8 -10  282.57   50.29
   2   8 -10  261.87   52.49
   8  10  -2  354.66   64.29
   8 -10   2  249.78   45.10
   8 -10   2  403.36   60.99
   8 -10   2  442.76   65.39
  -8  -2 -10  281.97   77.49
 -10  -8  -2  219.08   90.09
 -10  -8  -2  302.97   87.89
  -2  10   8  348.07   67.59
  -2  -8  10  425.66   51.39
   2  -8 -10  232.18   47.00
  -8  10  -2  463.15  104.49
  -8  10  -2  348.77   55.79
  -8   2  10  323.17   59.69
  -8   2  10  277.37   76.59
  -8   2  10  286.37  113.19
  -2 -10  -8  248.68   96.19
  -2 -10  -8  329.57   74.09
  -2 -10  -8  282.87   51.39
   2   8  10  270.67   40.00
   2   8  10  236.38  133.09
  -8  -2 -10  309.77   37.20
  -2   8 -10  313.17   54.29
  -2   8 -10  141.29   49.10
  -2  -8  10  237.98   65.79
  -2  -8  10  305.17  115.49
   8   2 -10  313.27   50.39
   8   2 -10  308.67   37.90
  -2  10   8  306.57   71.89
  -2  10   8  399.66  132.79
   2 -10   8  418.46  114.59
   2 -10   8  302.07   59.39
   2  10  -8  282.27  161.28
   2  10  -8  328.77   53.69
   2  10  -8  337.37   62.49
  10  -8   2  339.77   51.69
  10  -8   2  219.18   49.60
  10  -8   2  228.58   57.29
  10   8  -2  389.96   54.09
  10   8  -2  189.98   53.49
  -8  10  -2  324.37  120.19
  -8 -10   2  240.68   80.89
  10  -2  -8  319.37   40.70
  10  -2  -8  295.07   34.40
   2 -10   8  395.06  125.79
   2 -10   8  334.17   38.70
  -8 -10   2  349.27   87.19
  -2  -8  10  370.06  129.59
 -10   8   2  434.66  136.99
 -10   8   2  313.77  121.39
 -10   8   2  441.16  117.79
  10   2   8  221.08  100.39
  10   2   8  340.67   53.39
  10   2   8  331.57   63.09
 -10  -2   8  312.57   84.59
 -10   2  -8  273.97   38.90
   2  -8 -10  291.07   47.20
 -10   2  -8  224.88   84.19
   8  -2  10  235.88   41.20
   8  -2  10  409.36   62.49
   8  -2  10  242.78   62.99
  -2  10   8  457.35  131.69
   8  10   2  260.67   42.90
   8  10   2  238.78   77.79
   2   8  10  394.46   71.29
 -10   2  -8  286.67   95.29
 -10   2  -8  302.07   43.70
   2   8  10  278.97   96.79
   8 -10  -2  229.68   48.20
   4 -10  -8  333.27   55.99
  -4  10  -8  317.47   59.89
   4  10   8  158.28  114.59
   4  10   8  311.77   42.90
   4  10   8  411.56   77.89
   8  -4 -10  293.67   41.80
   8  -4 -10  331.17   45.40
  -8  -4  10  154.28   60.09
   4  -8  10  331.97  169.48
   4  -8  10  385.16   42.90
   4  -8  10  304.27   65.99
 -10  -8   4  215.38   80.19
  10  -4   8  365.86   75.29
  10   4  -8  309.97   77.19
   8   4  10  271.97   69.09
  10  -8  -4  392.96   55.39
  -4  10  -8  504.85  194.18
  -4  10  -8  317.77   61.79
  -8   4 -10  247.18   91.69
  -4 -10   8  451.25   92.69
  -4 -10   8  356.36  127.59
  -4 -10   8  322.07   41.10
   4   8 -10  282.87   48.80
  -8  10   4  484.25  164.08
   4 -10  -8  282.97   52.99
   8 -10   4  370.86   54.59
   8 -10   4  273.87   62.79
   8 -10   4  414.26   85.19
   8   4  10  217.88   83.79
 -10  -8   4  267.27   99.09
 -10   8  -4  337.37  108.99
 -10   8  -4  357.66   54.09
 -10   4   8  415.26   67.29
 -10   4   8  435.56   69.39
  -4   8  10  415.06   78.19
  10  -4   8  243.48   46.50
  -8  -4  10  341.27   52.29
  -8  10   4  327.27  137.09
  -8  -4  10  315.07  111.39
  10   8   4  365.16   52.79
 -10  -4  -8  467.25  103.69
 -10  -4  -8  353.26   45.90
   8   4  10  260.07   48.70
   8   4  10  454.65   99.89
   4  -8  10  370.36   74.79
  -8  10   4  365.76   50.89
  10  -8  -4  368.56   61.09
  -8   4 -10  276.77   47.50
  10  -4   8  402.06   65.39
   4  -8  10  346.47  118.69
 -10   4   8  353.76  139.29
  -8 -10  -4  375.86   97.49
  -8 -10  -4  304.47  110.89
  -8 -10  -4  354.26   43.00
   8  10  -4  373.86   70.99
  -4   8  10  194.08  143.79
  -4   8  10  252.67   61.09
   8  10  -4  369.16   63.99
   8 -10   4  358.66   67.59
  -8   4 -10  262.17   52.69
  -4  -8 -10  352.16   54.69
  -4  -8 -10  276.47   65.29
 -10   8   4  265.07  134.29
  -4 -10  -8  304.37  114.69
   8  -4  10  305.27   66.19
  -8  10  -4  229.58   57.39
  -4  -8  10  327.37  125.89
  -4  -8  10  291.17   36.90
  -4   8 -10  465.85  246.28
  -8  10  -4  328.17   91.89
 -10   4  -8  524.65   67.49
  10  -8   4  194.88   43.60
  -8 -10   4  237.98  104.79
  -8  10  -4  326.97   69.09
   4  -8 -10  340.47   53.99
   4  -8 -10  277.17   51.99
 -10  -8  -4  396.26   94.69
 -10  -8  -4  360.46  100.59
 -10  -8  -4  357.46   42.60
 -10   4  -8  215.18   92.69
  -8  10  -4  342.57  114.09
  -8   4  10  419.56  140.19
   4   8  10  184.58   79.19
   4   8  10  127.09  159.68
   4   8  10  240.98   43.00
   4   8  10  454.55  134.99
   4   8  10  393.16   77.39
   8 -10  -4  309.57   56.39
   8 -10  -4  429.46   70.99
   8  -4  10  445.86   80.39
   8   4 -10  293.67   54.09
   8   4 -10  318.77   44.80
  -4   8 -10  258.87   54.19
 -10   4  -8  353.96   53.29
  -8 -10   4  321.67   99.69
   8  10   4  300.67   50.79
   8  10   4  331.17   75.79
  10  -4  -8  336.67   47.50
  10  -4  -8  325.97   43.50
  10  -8   4  383.86   62.99
 -10   4  -8  207.68   91.89
 -10  -4   8  339.37   71.89
 -10  -4   8  236.18   99.19
  10   4   8  336.67   48.90
  10   4   8  261.37   66.19
  -4  -8  10  340.37   75.69
  -8   4  10  384.56   95.59
  -8   4  10  334.47   78.79
  -4  10   8  251.57  134.09
  -4  10   8  416.96   68.49
  -4 -10  -8  263.07   80.59
  -4 -10  -8  325.07   51.69
   4 -10   8  399.66  161.38
   4 -10   8  307.97   41.40
   4 -10   8  695.43  126.59
   4 -10   8  349.67   69.59
   4  10  -8  348.57   62.59
   4  10  -8  363.96   68.39
  -4  10   8  214.98  120.49
  10   8  -4  358.46   55.89
  10   8  -4  331.37   60.19
  -4   8 -10  356.96   58.39
  10  -8   4  282.37   65.49
  -8  -4 -10  321.07   47.70
 -10   8   4  305.37  133.39
  -8  -4 -10  414.66   96.49
  10  -6   8  139.19   46.40
  10  -6   8   41.30   52.79
  10  -6   8   61.99   65.99
  10   6  -8   81.49   46.30
  -8 -10  -6  177.98   93.09
  -8 -10  -6  201.78   99.19
   6 -10  -8  156.48   49.80
  -6 -10   8  217.68   91.89
  -6  -8 -10  150.08   37.60
 -10   8  -6  112.29  103.59
   8 -10   6  199.58   67.99
   8  10  -6  126.39   57.19
   8  10  -6  291.77   76.09
  -6 -10   8   20.60  117.59
   6  -8  10  137.49   41.10
   6  -8  10  123.09   59.19
   6  -8  10  356.86  135.69
   6  -8  10  133.39   72.39
   6   8 -10   89.89   44.50
 -10   8  -6  170.48  105.59
 -10   8  -6  115.79   50.29
  -8   6 -10  211.98   51.49
  -8   6 -10  146.79   99.49
  -8   6 -10  118.89   50.09
  -8  10   6  -90.99  147.39
   8 -10   6    4.70   39.40
   8 -10   6   64.59   61.89
   8 -10   6  234.98  105.39
 -10  -6  -8   80.49   83.79
 -10  -6  -8  -95.69   86.29
 -10  -6  -8  121.99   40.00
   8  -6 -10  156.48   47.20
  -8  -6  10  155.88  114.89
 -10  -8   6    5.20   89.79
  -6   8  10   46.20  156.08
   6  10   8  117.09  107.69
   6  10   8   94.79   43.20
 -10   6   8  186.28  136.29
 -10   6   8  106.19  137.49
   8   6  10  141.59   68.29
  10  -8  -6   40.90   46.50
  -8 -10  -6  184.18   70.59
  -6  10  -8   26.20   52.09
  -6  10  -8   93.49   55.09
   6  10   8  272.47   77.99
   8   6  10  160.48   48.00
   8   6  10  130.49  115.89
   8  -6 -10  144.29   43.70
  -8  10   6  120.19  145.19
 -10  -8   6   80.29   79.79
  -6  -8 -10  225.98   75.59
  -6  -8 -10  126.09   45.80
  10  -8  -6  150.68   53.99
   6 -10  -8  111.69   51.09
  -8  -6  10  183.18   71.69
  10   8   6   84.79   39.10
  10   8   6    6.10   67.29
  -6  -8  10  131.59  115.69
   8 -10  -6   81.39   55.39
 -10  -8  -6  140.09   93.69
 -10  -8  -6   90.49   92.99
 -10  -8  -6   57.79   35.70
   8  10   6  263.67   73.59
 -10   6  -8  194.48   54.39
   8  10   6  117.79   41.60
 -10   6  -8  106.19  104.79
   6   8  10  109.19   42.40
  -8  10  -6  168.48   63.99
 -10   8   6 -227.18  141.09
  -6  -8  10  168.78   75.69
  -8  -6 -10  140.89   45.10
  -6   8 -10   83.89   49.99
 -10  -6   8   87.09   97.89
   6   8  10   26.40  133.09
   6   8  10  179.28   74.49
   8 -10  -6  156.08   51.09
  -8   6  10  -50.29  155.78
  -6 -10  -8  -28.30  108.19
  -6 -10  -8  128.39   86.79
  -6 -10  -8   61.69   42.30
  10  -6  -8   83.19   46.00
   6  -8 -10   57.49   44.70
  -8 -10   6  283.17   95.49
  -8 -10   6   27.80  115.19
  -6  10   8  319.47  151.78
  -6  10   8  198.48  156.78
  -6  10   8  114.69   54.79
  10  -6  -8   59.59   45.80
   6   8  10 -144.89  121.59
   6 -10   8   45.60   38.30
   6 -10   8    9.60   60.29
   6 -10   8   23.30  121.19
   6 -10   8  149.29   66.89
   6  10  -8   38.40   51.89
   6  10  -8   89.49   66.09
 -10   6  -8  236.68  106.69
 -10   6  -8  158.28   51.79
 -10   8   6  290.27  147.99
   6  -8 -10   45.20   86.99
 -10  -6   8  106.69   74.29
   8  -6  10   20.90   41.80
   8  -6  10  111.49   62.49
   8  -6  10  132.89   72.99
   8   6 -10   70.79   45.70
   8   6 -10  112.49   49.30
  -8  10  -6   28.10  104.49
  -8  10  -6   96.19   55.19
  10   6   8  103.59   42.30
  10   6   8  178.88   64.59
  -8  -6 -10  119.99   96.99
  10  -8   6  140.89   47.80
  10  -8   6   73.49   60.09
  10  -8   6  203.38   67.69
  10   8  -6   80.49   51.99
  10   8  -6  122.89   60.99
  -6   8 -10  135.69  104.09
  -6   8 -10  106.89   52.49
 -10 -10   0 1634.74  168.38
 -10 -10   0 1544.65  213.38
 -10   0 -10 2027.00  192.08
 -10   0 -10 1513.05  105.69
 -10   0  10 1420.26  171.98
 -10   0  10 1619.54  207.18
 -10  10   0 1388.86  205.78
 -10  10   0 1342.67  176.68
   0 -10 -10 1263.77  109.09
   0 -10  10 1204.08  191.68
   0 -10  10 1233.08  122.19
   0  10 -10 1534.35  118.69
   0  10 -10 1461.85  122.89
   0  10  10 2252.07  262.47
   0  10  10 1244.18  144.49
  10 -10   0 1446.46  110.29
  10 -10   0 1481.35  121.29
  10 -10   0 1565.44  130.59
  10   0 -10 1444.76  115.09
  10   0  10 1773.02  125.49
  10   0  10 1466.15  133.79
  10  10   0 1434.36  107.39
 -10 -10  -2   11.20   91.49
 -10 -10  -2 -177.88  102.79
 -10 -10   2  -25.90   88.99
 -10 -10   2   42.30  107.09
 -10  -2 -10  -63.29   82.49
 -10  -2 -10  -32.30   84.89
 -10  -2 -10   28.60   41.00
 -10  -2  10   49.30   88.59
 -10   2 -10  -70.39   93.69
 -10   2 -10  -11.30   42.10
 -10   2  10   97.49   82.69
 -10   2  10  335.87  138.49
 -10  10  -2  100.89  126.39
 -10  10  -2   25.10   49.99
 -10  10   2 -168.68  137.09
 -10  10   2  241.58  141.79
  -2 -10 -10  -20.30   41.60
  -2 -10  10  -42.00   77.89
  -2 -10  10 -108.29  134.99
  -2 -10  10   21.30   45.90
  -2  10 -10 -417.66  205.28
  -2  10 -10  -68.99   48.90
  -2  10 -10   78.79   55.59
  -2  10  10  227.78  141.39
  -2  10  10  -69.89   67.89
   2 -10 -10  125.09   49.20
   2 -10 -10   55.59   44.30
   2 -10  10 -323.17  282.57
   2 -10  10   24.30   29.40
   2 -10  10  176.48  141.09
   2  10 -10  -72.19   40.50
   2  10 -10  -78.09   54.09
   2  10  10   29.90   34.90
   2  10  10  -56.19  146.09
   2  10  10  -50.89   68.99
  10 -10  -2   17.50   42.30
  10 -10  -2  120.39   58.49
  10 -10   2  -13.60   44.20
  10 -10   2   43.00   67.89
  10  -2 -10   -6.10   46.00
  10  -2  10   19.50   40.20
  10  -2  10  -47.00   51.89
  10  -2  10   54.19   65.29
  10   2 -10  -30.40   42.70
  10   2  10  -31.80   47.30
  10   2  10   30.50   63.19
  10  10  -2   34.30   62.99
  10  10  -2  147.19   67.89
  10  10   2  -45.80   40.60
  10  10   2   17.70   68.79
 -10  -4 -10  -46.40   42.80
 -10   4 -10  120.89   51.49
 -10   4  10  -84.59   92.29
 -10  10  -4  -80.79  125.39
 -10  10  -4  -28.10   56.39
 -10  10   4  242.48  159.78
  -4 -10 -10  104.79   49.20
  -4  10 -10  -70.69   48.20
  -4  10 -10    8.80   59.49
  -4  10  10  142.19   71.99
   4 -10 -10  -72.39   49.10
   4 -10 -10   24.30   49.70
   4 -10  10    8.00   36.00
   4 -10  10  -43.50   66.49
   4  10 -10    5.70   49.60
   4  10 -10  -60.59   63.59
   4  10  10   51.09   50.29
   4  10  10   19.70   80.09
  10 -10  -4  104.39   48.00
  10 -10  -4  -61.09   56.79
  10 -10   4   74.09   44.90
  10 -10   4  108.79   64.19
  10 -10   4   97.49   64.59
  10  -4 -10   22.70   48.50
  10  -4  10  -50.19   41.00
  10  -4  10   28.20   61.99
  10  -4  10   90.39   74.79
  10   4 -10   37.00   48.50
  10   4  10  -24.20   49.50
  10   4  10   65.79   72.49
  10  10  -4  178.68   66.89
  10  10  -4  148.99   74.69
  10  10   4  104.39   43.50
  10  10   4   -4.40   72.49
 -11  -1  -1   91.49   61.29
 -11  -1  -1   67.89   67.19
 -11  -1   1   58.29   63.69
 -11  -1   1  -66.49   69.89
 -11   1  -1   24.70   60.69
 -11   1  -1  179.88   66.99
 -11   1   1  108.79   70.99
 -11   1   1   78.19   67.69
  -1 -11  -1  -44.70   78.29
  -1 -11  -1   70.19   27.50
  -1 -11  -1   85.29   29.40
  -1 -11   1   86.09   82.99
  -1 -11   1   32.40   23.90
  -1 -11   1   36.10   29.00
  -1  -1 -11   52.99   25.70
  -1  -1 -11    0.70   23.80
  -1  -1 -11   14.90   24.40
  -1  -1  11   80.59   53.49
  -1  -1  11  248.38   88.59
  -1  -1  11  -14.50   28.10
  -1  -1  11   75.09   69.79
  -1  -1  11   -2.30   60.59
  -1  -1  11   64.59   36.00
  -1  -1  11   55.69   27.50
  -1   1 -11   52.29   24.40
  -1   1 -11   30.50   26.20
  -1   1  11  -44.10   40.20
  -1   1  11   35.90   76.09
  -1   1  11   71.89   16.00
  -1   1  11   73.59   25.60
  -1   1  11  163.78   75.19
  -1   1  11   55.99   74.29
  -1   1  11   45.70   35.90
  -1   1  11   78.19   28.10
  -1  11  -1  157.78  133.99
  -1  11  -1   96.79   43.50
  -1  11  -1  129.69   64.29
  -1  11  -1    8.60   42.70
  -1  11   1  -51.69   92.29
  -1  11   1  100.59   68.69
  -1  11   1   41.70   43.90
   1 -11  -1  151.78   89.89
   1 -11  -1   12.60   24.40
   1 -11  -1   22.40   31.30
   1 -11   1  -89.09  137.29
   1 -11   1   78.79   26.30
   1 -11   1   20.80   53.09
   1 -11   1   12.20   32.40
   1  -1 -11   20.80   23.70
   1  -1 -11   35.70   20.20
   1  -1 -11   50.59   25.10
   1  -1  11   43.70   81.99
   1  -1  11   61.69   17.30
   1  -1  11   94.29   32.50
   1  -1  11   76.59   61.19
   1  -1  11   38.60   40.70
   1   1 -11   66.09   27.00
   1   1 -11   -9.70   28.70
   1   1 -11   47.60   25.00
   1   1  11   85.89   58.19
   1   1  11   74.89   91.09
   1   1  11   41.20   18.90
   1   1  11   69.09   28.50
   1   1  11  -30.00   67.99
   1   1  11   51.69   41.10
   1  11  -1  105.69   99.49
   1  11  -1   -5.70   41.20
   1  11  -1   74.99   56.19
   1  11  -1  102.19   66.59
   1  11  -1   95.79   44.40
   1  11   1   86.19   98.89
   1  11   1   62.19   61.69
   1  11   1  118.69   61.29
   1  11   1   61.99   44.50
  11  -1  -1   76.49   27.80
  11  -1  -1   58.59   28.00
  11  -1  -1   57.79   22.80
  11  -1  -1   98.89   82.99
  11  -1  -1   73.99   24.70
  11  -1  -1   45.70   23.00
  11  -1   1   48.70   33.50
  11  -1   1  132.19   55.29
  11  -1   1   78.99   26.60
  11  -1   1   57.59   25.40
  11  -1   1   70.89   60.19
  11  -1   1   62.19   27.10
  11  -1   1   -3.00   25.90
  11   1  -1   61.19   26.70
  11   1  -1   52.99   22.40
  11   1  -1  147.39   97.29
  11   1  -1   29.30   20.20
  11   1  -1   39.00   17.40
  11   1   1   33.70   31.20
  11   1   1  127.79   48.80
  11   1   1   77.69   25.90
  11   1   1   59.99   72.99
  11   1   1   32.40   24.80
  11   1   1   51.79   21.80
 -11  -1  -3   44.10   60.69
 -11  -1  -3   66.19   73.59
  -3   1 -11   17.50   21.90
  -3   1 -11   45.00   25.90
   3  -1 -11   -3.80   18.60
   3   1  11   33.00   66.09
 -11   1   3   21.10   74.09
 -11   1   3   11.50   75.79
 -11   1   3   62.69   70.59
  -3 -11  -1   15.30   75.49
  -3 -11  -1   21.00   30.10
  -3 -11  -1   26.30   49.90
  -3 -11  -1   28.80   27.00
  11  -3  -1   27.60   29.20
  11  -3  -1   39.10   33.40
  11  -3  -1   -6.70   23.10
  11  -3  -1  123.49   88.49
  11  -3  -1    7.00   28.90
  11  -3  -1    7.20   31.70
  -1  11  -3  -36.10  111.19
  -3  -1  11   34.90   20.90
  -3  11   1  144.19  104.09
  -3  11   1  -32.20   80.39
  -3  11   1   35.80   42.90
  -1  -3 -11    1.10   24.80
  -1  -3 -11   30.70   21.40
  -1  -3 -11   -2.80   26.60
  -3  -1  11   36.20   76.39
  -3  -1  11   95.39   81.39
  -3  -1  11   39.30   27.10
  11   3   1  -55.89   35.30
  11   3   1  -41.40   46.70
  11   3   1   41.80   25.40
  11   3   1  -28.00   92.49
  11   3   1  -35.60   24.80
  11   3   1   33.80   24.30
  -1   3  11    8.10   47.50
  -1   3  11 -102.99   71.19
  -1   3  11   38.40   21.40
  -1   3  11   10.30   20.90
  -1   3  11  144.39   92.79
  -1   3  11  -31.10   38.00
  -3  -1  11   43.00   44.40
  -3  -1  11   -8.50   70.99
  -1 -11   3    3.20   76.39
   1  -3  11 -156.08   86.39
   1  -3  11    3.20   16.30
   1  -3  11    8.30   33.60
   1  -3  11   17.60   81.49
   1  -3  11   -9.30   54.69
   1  -3  11  -12.00   40.10
   1   3 -11  -14.60   26.00
   1   3 -11   13.20   26.60
  -1 -11   3    1.80   23.00
  -1 -11   3   25.30   62.99
   3   1  11   60.59   96.19
   1 -11  -3 -113.99   85.09
   1 -11  -3   -1.40   28.10
   1 -11  -3  -10.80   30.60
   1  11   3  122.59   91.99
   1  11   3   52.49   63.19
   1  11   3   34.00   57.59
   3 -11   1   49.10  145.19
   3 -11   1   21.90   26.70
   3 -11   1  -55.19   61.69
   3 -11   1  -19.90   35.70
   3  11  -1   -5.40   99.89
   3  11  -1   -1.60   41.10
   3  11  -1    7.80   49.60
   3  11  -1   71.99   50.69
   1  11   3   13.60   48.80
   3  -1 -11   25.20   26.20
 -11   3  -1   43.90   68.79
   3  -1 -11   22.00   24.70
 -11  -3   1   12.80   49.30
 -11  -3   1  -46.70   70.59
 -11   3  -1   24.50   55.39
 -11   3  -1   -9.10   70.29
  11  -1   3  144.89   65.59
  11  -1   3   29.10   28.50
  11  -1   3   -1.70   24.70
  11  -1   3   47.70   32.90
  11   1  -3   46.90   24.60
  11   1  -3   17.90   20.70
  11   1  -3    6.80   20.20
   3   1  11   69.49   28.50
   3   1  11   12.70   20.90
   3   1  11  -20.10   28.30
   3   1  11   61.39   68.09
   3   1  11  -30.70   41.40
  11  -3  -1    5.40   36.30
  -1 -11   3   91.89   33.30
  -1  11  -3  -21.40   36.50
  -1  11  -3  -38.80   40.30
 -11  -1   3   31.40   62.39
  -3  11  -1  158.58  121.09
  -3  11  -1   12.70   41.20
  11  -3   1   23.80   51.89
  11  -3   1   15.90   27.20
  11  -3   1   18.00   27.40
  11  -3   1   19.10   25.50
  11  -3   1   16.30   31.10
  11  -3   1  -36.30   34.80
  11   3  -1   35.60   17.70
  11   3  -1  120.09   80.99
   1   3  11   70.39   63.79
   1   3  11   34.10   95.79
  -3 -11   1   61.79   28.10
  -3  11  -1   49.30   73.89
 -11  -1   3   78.69   75.99
  -3 -11   1   64.89   59.79
  -1   3 -11  -54.19   85.49
  -1   3 -11   -2.00   24.10
  -1   3 -11    6.20   26.10
  -1  11   3    8.30   37.10
  -1  11   3  -23.40   41.30
   1   3  11    7.20   25.90
   1   3  11   -8.70   78.59
   1   3  11   29.30   42.80
   1 -11   3  -34.00   96.79
   1 -11   3   38.50   23.70
   1 -11   3  110.29   56.99
   1 -11   3  -18.00   42.90
   1 -11   3   -3.60   30.80
 -11   1  -3  -26.40   68.39
   1  11  -3   61.79   40.70
   1  11  -3   38.00   46.80
   3 -11  -1   38.80   90.49
   3 -11  -1   51.69   30.70
   3 -11  -1   46.90   36.50
   3  11   1  -12.70   88.39
   1  -3 -11   45.60   26.20
   1  -3 -11   33.30   16.80
   3  11   1   59.69   50.19
   3  -1  11  208.48  131.39
   3  -1  11   68.49   25.60
  -3  11  -1   14.90   40.60
   3  -1  11   23.40   30.50
   3  -1  11   56.79   53.89
   3  -1  11  -30.40   41.10
   3   1 -11   50.09   30.50
   3   1 -11   -8.70   28.10
   3   1 -11   18.70   25.50
 -11   1  -3   21.30   70.29
   1   3  11    4.40   23.10
  11   1   3   19.70   60.19
  11   1   3  -11.20   23.50
  11   1   3  -14.00   59.89
  11   1   3   38.60   31.00
  -1 -11  -3   12.90   28.50
   1  -3 -11   85.19   28.40
  11   3  -1  -19.50   20.00
  11   3  -1    0.10   24.10
  11   3  -1   73.69   19.80
  -1  -3  11  -12.10   57.29
  -1  -3  11  100.49   37.00
  -1  -3  11   66.69   29.00
  -1  11   3  -96.39   90.09
  -1  11   3   54.09   77.79
  -1  11   3   15.00   36.50
 -11   3   1  -27.10   43.70
 -11   3   1    9.80   74.19
 -11   3   1  -16.90   71.29
 -11   3   1   -6.80   60.09
  -3  -1 -11   41.20   22.90
  -3  -1 -11   19.30   25.70
   3  11   1   -3.40   45.10
   3  11   1  -49.40   80.09
  -1  -3  11  -70.69   84.89
  -1  -3  11   51.79   24.90
  -1  -3  11   -0.70   75.79
   3  -1  11  -15.80   31.00
  -3 -11   1  -88.49   69.29
  -3 -11   1    6.70   26.20
  -3   1  11  104.89   47.60
  -3   1  11    9.40   70.19
  -3   1  11  -12.10   13.90
  -3   1  11    4.10   69.99
  -3   1  11   36.00   78.89
  -3   1  11   61.79   31.10
  -3   1  11    2.20   22.00
  -1 -11  -3   38.60   98.39
  -1 -11  -3    1.50   28.30
  -1 -11  -3   49.30   50.19
  11  -1  -3   52.09   21.00
  11  -1  -3   14.30   20.70
   1  11  -3  163.38  111.19
  11  -1  -3   32.40   23.30
 -11  -3  -1   58.49   48.10
 -11  -3  -1   80.19   73.29
  11  -1  -3   24.80   26.90
 -11  -3  -1  -36.80   49.70
  -3   3 -11   62.49   32.10
  -3   3  11  -78.19   74.39
  -3   3  11  -20.90   21.40
   3 -11   3   67.49   55.89
   3 -11   3   25.30   40.60
   3  -3 -11    2.50   25.70
   3  -3 -11   34.10   27.40
   3  -3  11  235.48  102.99
  -3   3  11   38.10   50.49
  -3   3 -11  -11.70   23.10
  -3   3 -11   18.90   41.50
  -3   3 -11  -69.29   91.39
  -3 -11  -3   42.20   30.60
   3   3 -11   28.30   27.40
   3   3  11  -18.50   64.49
   3   3  11    4.50  100.59
   3   3  11   11.60   29.40
   3   3  11  109.49   81.29
   3   3  11   44.00   45.40
   3  11  -3   80.49   41.70
   3  11  -3   27.80   46.50
  -3 -11   3  -32.10   25.70
  -3  -3 -11  -14.70   21.70
  -3  -3 -11   29.10   30.70
  -3  -3  11   16.10   84.89
  -3  -3  11   40.30   29.30
  -3  -3  11    4.00   81.99
  -3  -3  11  -69.09   66.79
  -3  -3  11   67.89   27.10
  -3  -3  11   30.60   21.40
  -3   3 -11    2.30  105.49
  11  -3  -3   42.20   33.10
  11  -3   3   84.29   79.09
  11  -3   3   -0.70   30.60
  11  -3   3   78.99   31.90
  11  -3   3   44.80   39.50
  11   3  -3    1.70   22.90
  11   3  -3   28.00   22.60
  11   3  -3    5.20   21.60
  11   3  -3   29.30   19.20
  11   3   3 -122.79   58.29
  11   3   3   47.00   24.80
  11   3   3  -14.30   83.79
  11   3   3   -5.20   32.10
  -3 -11   3  166.18   80.99
  -3 -11   3  -31.30   24.80
  -3 -11   3   -1.00   55.29
  -3 -11   3  125.69   73.19
  -3  11   3   40.20   91.89
  -3  11   3 -133.09   79.89
  -3  11   3  -10.50   31.40
  11  -3  -3   11.00   25.90
 -11   3  -3  112.59   73.69
 -11   3  -3   12.30   65.89
 -11   3   3  -55.89   86.09
 -11   3   3  115.79   78.69
  -3   3  11  -88.89   61.79
  -3   3  11  -16.90   98.29
  -3   3  11  -41.80   33.80
  -3   3  11   31.90   28.30
  -3  11  -3  -84.49  107.89
  -3  11  -3    4.70   44.90
  -3  11  -3  173.98   76.69
  -3  11  -3   32.00   43.80
   3  11   3    8.90   47.50
  11  -3  -3   31.10   28.10
  11  -3  -3   29.20   21.00
  11  -3  -3 -119.99  102.09
 -11  -3  -3    3.20   50.39
 -11  -3  -3  -19.70   52.59
 -11  -3  -3   50.09   71.39
 -11  -3   3   66.59   59.19
 -11  -3   3  -73.89   73.99
 -11   3  -3  -92.39   67.69
   3  11   3   52.99   79.89
   3  11   3   17.30   33.60
   3  -3  11   16.70   19.10
   3  -3  11  -10.80   47.90
   3  -3  11   31.20   34.60
   3  -3  11   57.89   48.60
   3   3 -11   -4.40   31.10
  -3 -11  -3  -26.20   84.49
  -3 -11  -3   17.50   27.10
  -3 -11  -3   54.79   55.69
  -3  11   3    8.70   41.30
   3 -11  -3  -98.79   88.79
   3 -11  -3    0.30   30.80
   3 -11  -3   59.59   36.90
   3 -11   3   33.00  107.09
   3 -11   3   57.49   27.40
   3 -11   3   29.20   55.09
   3  11   3  122.79   81.59
   1   5 -11 1358.06  199.38
   1  -5  11 1369.46  104.59
  -5 -11  -1 1148.39  149.79
  -5 -11  -1 1389.26   85.89
  -5   1 -11 1358.76   82.89
  -5   1 -11 1496.85  130.89
  -5   1 -11 1192.68  105.89
   1  11   5 1493.65  174.28
  11  -5  -1 1434.56   99.09
  11  -5  -1 1371.06   87.49
  11  -5  -1 1437.56   94.89
  -5  11   1 1582.14  196.88
   5  11  -1 1241.88  110.09
   5  11  -1 1464.35  121.99
  11   1  -5 1412.36   86.19
  11   1  -5 1346.57   86.09
   5   1  11 1152.18  145.69
   5   1  11 1281.67  166.98
   5   1  11 1402.16   99.29
   5   1  11 1246.48  130.39
  -1 -11   5 1399.36  156.78
   1 -11  -5 1132.39  169.28
 -11   1   5 1538.95  165.48
   1 -11  -5 1264.87   94.89
   5  -1 -11 1436.26   85.69
   5   1  11 1248.38  124.69
  -1 -11   5 1394.26  179.68
   5  11  -1 1273.67  166.58
  11   5   1 1282.77  120.79
  11   5   1 1397.36   93.49
  11   5   1 1212.68   89.79
  -1 -11   5 1318.77   95.09
  -1  11  -5 1676.23  243.48
  -5  -1  11 1242.98  109.69
  -5  -1  11 1084.69  131.59
  -5  -1  11 1351.56  164.78
  -5  11   1 1548.74  174.38
  -5  11   1 1415.86  107.59
  -1  -5 -11 1341.97   90.99
   1   5 -11 1349.56   97.29
   1   5 -11 1383.16   93.09
   1  11   5 1408.66  121.69
   1  11   5 1141.99  121.89
   1  11   5 1069.59  143.69
   5  -1 -11 1458.25   99.99
  11   1  -5 1378.06   78.69
 -11  -1  -5 1300.47  158.08
 -11   1   5 1256.27  157.88
  -1   5  11 1197.18  173.58
  -1   5  11 1541.35  110.69
 -11  -5   1 1260.87  144.89
 -11  -5   1 1265.97  174.78
 -11   5  -1 1376.36  163.08
 -11   5  -1 1275.07  167.28
 -11   5  -1 1519.95  122.49
  -1  -5 -11 1076.09  102.29
  -1 -11   5 1167.38   82.49
   5 -11   1 1314.37  184.78
  11  -5  -1 1435.16  117.89
  11  -1   5 1324.97   90.79
  -1  11  -5 1408.66  106.19
  -1  11  -5 1236.48  111.89
  -1   5  11 1246.48  135.59
  -1   5  11 1788.92  197.08
  -1   5  11 1192.68   80.09
   1  -5  11 1199.38  104.99
  11   5   1 1205.18  117.39
   1 -11  -5 1213.68   97.19
 -11  -1  -5 1252.87  138.89
   1  -5  11 1721.93  249.48
  11  -1   5 1309.17  102.49
  11  -1   5 1164.18  163.18
  11  -1   5 1304.07  130.89
  -1 -11  -5 1198.68  103.29
 -11  -5  -1 1287.47  132.99
  -5  -1 -11  996.60  100.89
   5 -11  -1 1346.97  179.98
  -1  -5  11 1335.57   96.89
  -1   5 -11 1289.07   91.19
   5  -1  11 1279.57  164.78
  11   1   5 1267.07  121.89
 -11   1  -5 1563.54  150.78
 -11  -5  -1 1330.77  168.38
 -11   1  -5 1274.17   80.89
 -11   1  -5 1281.57   75.19
   1  -5 -11 1418.56   89.79
  11   1   5 1474.65  158.48
   1 -11   5 1463.55  192.38
   1 -11   5 1337.77   83.89
   1 -11   5 1454.25  150.28
   1 -11   5 1290.37  102.19
   1  11  -5 1163.08  118.09
  -5 -11   1 1250.07   81.99
  -5  11  -1 1042.60  173.18
  -5  11  -1 1421.06  159.08
  -5  11  -1 1282.67  108.59
   1   5  11 1306.47  117.19
  -5 -11   1 1330.47  149.19
  -5 -11   1 1491.35  135.59
  -5 -11   1 1689.53  114.59
  -5   1  11 1310.07  115.29
  -5   1  11 1245.08  157.88
  -5   1  11 1429.16  155.48
  -5   1  11 1039.50  229.78
  -1 -11  -5 1423.96  189.38
  -1 -11  -5 1229.48   94.09
  -1 -11  -5 1507.15  125.29
   5 -11  -1 1282.37   92.39
  -1  11   5 1306.47  117.59
  -1  -5  11 1547.55  186.48
  -1  -5  11 1358.26   96.09
  -1  -5  11 1607.14  191.68
   5  11   1 1590.84  205.88
   5  11   1 1296.27  111.99
  -1   5 -11 1439.86  100.19
  -1  11   5 1362.96  174.38
  -1  11   5 1570.24  156.28
  11  -1  -5 1353.26   87.39
  11  -1  -5 1410.66   76.59
  11  -1  -5 1245.28   70.39
  -5  -1 -11 1438.56   81.79
   1   5  11 1588.84  183.88
   1   5  11 1448.36   85.09
   1   5  11 1594.64  188.68
  11  -5   1 1102.79  136.19
  11  -5   1 1114.29  114.49
  11  -5   1 1344.97   94.79
  11   1   5 1324.37  109.09
  11   1   5 1443.26  101.09
  11   5  -1 1196.28   96.79
  11   5  -1 1238.18   88.19
  11   5  -1 1313.67   85.99
  11   5  -1 1310.17   86.09
 -11   1  -5 1418.66  188.08
 -11   5   1 1526.65  145.39
 -11   5   1 1129.89   81.49
 -11   5   1 1350.86  153.18
   5  11   1 1501.15  118.29
  11  -1  -5 1401.56   88.19
  11  -5   1 1371.36   92.49
  11  -5   1 1268.37  149.39
  11  -5   1 1345.87   98.69
  11   5  -1 1089.79  111.19
   5   1 -11 1340.37   83.59
   5  -1  11  977.70  104.09
   5  -1  11 1373.96  102.99
   5  -1  11 1480.15  108.59
   5  -1  11 1256.07  143.09
   5   1 -11 1442.36   96.09
  -5  -3  11   42.60   33.10
  -5  -3  11  127.59   89.59
  -5  -3  11  -32.60   70.79
  -5   3 -11  244.08  121.49
  -5   3 -11  111.09   31.70
  -5   3 -11  173.78   60.79
  -5   3 -11  129.39   35.70
   5 -11   3  176.18   57.79
   5 -11   3  158.38   75.39
   5 -11   3   -6.80   47.50
   5  11  -3  -69.59  131.99
   5  11  -3  121.89   50.59
   3   5 -11   29.60   95.29
   3   5 -11   95.49   38.80
   3   5 -11   49.50   34.70
  -5  -3  11   73.19   52.79
  -5  -3  11  147.59   94.39
   3  -5  11  114.29   94.79
  -3   5  11  100.29   44.70
 -11  -5   3  109.89   65.19
 -11  -3  -5   56.39   60.99
 -11  -3  -5  -51.29   78.99
   3 -11  -5   69.39   36.30
   3 -11  -5   58.59   39.40
  -3 -11   5   29.00   66.49
  11   3  -5  120.29   28.90
   3  11   5   99.69   84.69
   3  11   5   19.40   29.60
   3  11   5    4.40   58.59
   5  -3 -11   48.90   34.50
 -11  -5   3  203.78  100.79
 -11   5  -3  236.58  101.19
 -11   5  -3   83.89   94.19
   3  -5  11  157.98   57.29
  11  -5  -3  156.08   38.60
 -11   3   5   52.19  100.39
 -11   3   5   54.79   90.09
  -5 -11  -3  150.28   89.09
  -5 -11  -3  140.29  132.69
  -5 -11  -3  126.89   33.30
  -3  11  -5   88.49   52.09
   5   3  11  -32.70   66.39
   5   3  11 -141.09  104.59
  11   5   3  110.59   72.79
  11   5   3  126.09   34.90
  11   5   3  145.59   43.30
  11  -5  -3   88.69   44.40
  11  -3   5  -18.30   43.00
  -5  11   3   -2.50  116.59
  -5  11   3 -151.08   97.69
  -5  11   3  162.28   44.60
  -5  11   3   82.99   45.90
  -3  -5 -11  104.59   31.40
  -3  -5 -11   87.29   35.70
   5 -11   3   86.79   90.39
   3 -11  -5  102.69   85.99
  11  -3   5  -79.49   91.49
  11  -3   5  108.69   34.30
  11  -3   5   88.59   41.70
   5   3  11  151.88   42.30
   5   3  11   77.79   83.59
   5   3  11   88.89   56.29
  -3  11  -5  -12.50  149.88
  -3   5  11  102.29   93.09
  -3   5  11  194.78   75.89
  -3   5  11  -67.89  111.09
   5  -3 -11   50.99   31.00
  -3   5  11   82.39   37.30
  -3  11  -5   90.99   48.70
   3  -5  11  230.18  137.89
   3  -5  11   54.29   23.60
  11   3  -5   45.40   30.10
   5  11  -3  -18.10   51.99
  11  -5  -3  141.79   54.49
  -3 -11   5  241.68   93.79
  -3 -11   5   76.59   29.80
  11  -5  -3   90.89   28.40
  -3 -11   5  107.99   94.99
  -3 -11   5   73.99   31.70
  11   3  -5  104.39   32.40
  -5 -11   3  168.98   85.29
   3  -5 -11   60.99   33.00
 -11   5   3   80.39   69.69
 -11   5   3  116.89   93.59
  -3  -5  11 -100.79   96.49
  -3  -5  11  182.38   44.60
   3 -11   5   89.79   83.49
  -3   5 -11   89.89   36.90
  -5   3  11   -7.90   98.09
  -3 -11  -5  118.89   86.89
  -3 -11  -5  136.49   70.89
   5  11   3  254.07  125.79
   5  11   3  162.38   54.99
  11  -3  -5  152.08   34.30
  11  -3  -5   88.19   21.70
  11  -3  -5   56.89   29.10
  -3  -5  11  -80.59   86.79
  -3  -5  11  101.99   32.80
  -3   5 -11   27.00  111.79
  -5  11  -3  161.08  160.58
  -3  11   5   90.79   91.99
  -3  11   5  283.37  103.79
  -3  11   5  108.99   54.39
  11   3   5   73.69   62.99
  11   3   5   83.59   34.10
  11   3   5   76.19   42.20
   5  -3  11  154.28   56.79
   5   3 -11   87.69   34.40
   5   3 -11  125.89   33.50
   3  11  -5   89.99   48.00
  -5 -11   3  143.89   86.49
  -3   5 -11   45.10   29.70
  -3   5 -11  148.69   54.69
  -3   5 -11  137.29  121.89
  -5  11  -3   81.59   48.60
 -11   3  -5   96.89   28.30
   3  11  -5  341.17  130.89
   3 -11   5   24.80   45.10
 -11   5   3   52.19  103.39
  -3 -11  -5  115.19   43.30
  -5  -3 -11  106.79   28.00
  -5  -3 -11   60.39   32.80
   3   5  11  106.89   86.39
   3   5  11   -8.90  169.58
   3   5  11   78.49   33.60
   3   5  11   26.60   95.29
   3   5  11   65.39   56.19
   5 -11  -3   61.99   92.29
   5 -11  -3   32.70   33.40
   5 -11  -3   43.40   48.60
  -5 -11   3   34.90   65.39
  -5   3  11  134.19   61.99
  -5   3  11  112.49   83.99
  -5   3  11   55.79   77.59
   3 -11   5  148.79  123.59
   3 -11   5   62.59   28.70
 -11  -3   5  111.99   60.79
 -11   3  -5   81.69   95.79
 -11   3  -5   52.79   74.59
 -11   3  -5   46.80   80.09
  -5  11  -3  108.49  126.29
  -5 -11   3   36.00   26.20
 -11  -5  -3  141.69   69.49
   5  -3  11    3.60  104.79
   5  -3  11   95.59   27.40
  11  -5   3   56.09   32.10
  11  -5   3  120.19   39.70
  11  -5   3   42.90   43.50
  11   5  -3  117.89   29.70
  11   5  -3   29.00   26.60
  11   5  -3   77.49   29.10
  -5 -11   3   -3.00   37.80
   5  -3  11  110.69   52.39
   5  -3  11   94.19   74.89
   5 -11   5  101.29   41.20
  -5 -11   5  100.69   94.49
  -5   5 -11  203.88   43.80
   5  -5 -11  199.38   36.10
   5  -5 -11   97.29   39.00
   5  -5  11  345.37  145.79
   5  -5  11  220.78   36.40
   5  -5  11  190.18   56.19
   5  -5  11   68.29   60.49
   5   5 -11  134.69   41.50
   5   5 -11  147.99   40.50
  -5   5  11  242.98   83.69
  -5   5  11   71.39  128.79
  -5  11  -5  443.56  395.96
   5 -11   5  326.67   91.69
   5 -11   5   85.39   51.89
   5  11  -5  146.79   51.19
   5  11   5   17.80  103.39
   5  11   5  172.08   64.39
  11  -5  -5  136.59   38.50
  11  -5  -5  171.28   41.60
  11  -5  -5  173.88   41.70
  11  -5   5  208.38   44.30
  11  -5   5  146.69   47.20
  11   5  -5  169.18   34.60
  11   5  -5  180.28   39.30
  11   5  -5  116.19   34.10
  11   5  -5  113.89   37.20
  11   5   5  131.49   36.00
  11   5   5  204.48   54.79
  -5 -11  -5  154.78  138.29
  -5 -11  -5  103.29  153.38
  -5 -11  -5  188.28   41.80
  -5 -11   5  100.69   82.29
   5 -11  -5  101.39   40.60
   5 -11  -5  176.68   49.10
   5 -11   5  397.06  143.09
 -11  -5  -5   43.40   67.09
 -11  -5  -5  141.09   87.29
 -11  -5   5  254.67   71.19
 -11   5  -5  148.19   95.89
 -11   5  -5  187.38   98.29
 -11   5  -5  115.39   37.70
 -11   5   5  252.37   65.59
 -11   5   5  124.59  116.99
 -11   5   5   54.99  111.79
  -5  -5 -11  179.58   34.10
  -5  -5 -11  164.58   40.70
  -5  -5  11   83.89   50.19
  -5   5  11  183.48   37.60
  -5  11  -5  179.58   57.29
  -5  11  -5  213.18   91.19
  -5  11  -5  180.48   54.39
  -5  11   5  236.28  131.79
  -5  11   5   12.40  112.89
  -5  11   5  243.88   56.39
  -5   5 -11  224.18  144.89
  -5   5 -11  140.69   39.80
  -5   5 -11  205.98   75.09
  -5  -5  11   79.59  100.49
  -5 -11   5  146.19   32.60
   5   5  11   94.29   61.79
   5   5  11  349.77  109.19
   5   5  11  468.25  178.68
   5   5  11   93.39  121.29
   5   5  11  135.89   41.30
 -11  -7   1 1085.59  139.39
 -11  -7   1 1046.40  133.69
   1   7 -11 1038.50   87.59
  -1 -11   7  972.90   69.59
  -1 -11   7  997.80  148.49
  -1 -11   7 1002.40   88.69
   1   7 -11 1002.80   85.69
   1 -11  -7  802.52   87.29
  11  -7  -1 1142.29   85.69
   1   7 -11  982.40  188.58
   7  11  -1  861.21  105.59
   7  11  -1  944.01  129.79
  -7  -1  11  860.11  128.89
  -1  11  -7 1165.28   97.39
  -1  11  -7  818.62  101.89
  -1   7  11  992.50  168.98
   1  -7  11  838.02  162.68
   1  -7  11  970.20   57.89
   1 -11  -7  873.11   86.29
   1 -11  -7  999.20  119.09
   7   1  11 1126.39  118.39
  11  -7  -1  988.10   84.59
  -7   1 -11 1001.80   72.09
  -7   1 -11  935.31   79.39
  11  -1   7  992.90   80.39
  11  -1   7  968.40   89.89
  11  -1   7  961.70  123.99
  11   1  -7  996.50   71.09
  11   1  -7 1061.29   83.99
  11   1  -7  888.81   64.69
  -1 -11   7 1289.17  179.98
  -7 -11  -1 1201.68  142.99
  -7 -11  -1 1138.69  141.49
  -7 -11  -1  865.11   68.79
   7   1  11  753.82  107.49
   7 -11   1  970.60   99.79
   1  -7  11 1119.39  140.99
  -7  11   1  933.11   95.89
  -1  -7 -11  930.21   80.29
   7 -11   1  964.20   83.79
 -11  -1  -7 1043.30  140.19
  -7  11   1 1063.49  167.38
   1  11   7  669.23  116.29
   1  11   7 1015.00   71.49
   1  11   7  927.61  116.69
   7  -1 -11  987.90   87.19
   7  -1 -11  908.31   73.39
  -1   7  11  929.71  110.19
  -7  11   1 1142.79  152.98
 -11  -1  -7 1064.59   72.79
  11   7   1  951.60   79.49
  -1   7  11 1033.10  159.78
 -11   7  -1 1102.79  141.49
   7   1  11  798.82  146.29
   7   1  11  988.40   91.19
  -7  -1  11  853.01  113.99
 -11   7  -1 1170.58  167.28
  11   7   1  956.40   95.09
 -11  -1  -7 1259.77  162.08
 -11   1   7 1227.88  124.09
 -11   1   7  985.80  149.69
  -7 -11  -1 1209.88  143.99
  11   7   1  947.91  126.99
   1  -7  11 1142.59  161.68
  -7 -11   1 1037.80  136.09
  11   7  -1  889.81   78.49
   7  -1  11 1061.99  109.49
  -7 -11   1  923.11   64.99
   1  11  -7 1252.07  222.98
   1  11  -7  884.01   94.39
   1 -11   7 1311.67  175.58
   7  -1  11 1180.28  102.09
 -11   1  -7  929.11  122.49
 -11   1  -7  929.51  137.39
 -11   1  -7  943.61   75.59
  11  -7   1 1004.50   97.39
  11   7  -1  763.02  115.09
  11   7  -1  859.81   78.69
  -1 -11  -7 1123.79  112.69
  -1 -11  -7  923.21   84.29
  11   1   7  999.40   86.49
   1   7  11 1121.09  166.98
 -11  -7  -1 1044.10  124.39
 -11  -7  -1  679.53  126.39
  -7  11  -1 1044.90  161.08
  -7  11  -1  901.21   98.39
   1  11  -7  964.70  105.39
   7  -1  11  935.71  161.08
   1 -11   7 1275.77  158.58
   1 -11   7 1005.00   97.89
  -1  -7  11  828.52  168.78
  -1  -7  11 1081.39  107.99
  -1  -7  11  970.10  165.08
  -1   7 -11  982.20  170.88
  -7 -11   1  950.80  120.19
  -1   7 -11  947.31   89.59
   7   1 -11  882.31   85.29
   7   1 -11 1005.00   74.59
   1  -7 -11  852.11   80.59
  -1  11   7 1003.80   65.59
  -1  11   7 1069.09  110.89
  11   7  -1 1000.10   88.99
   1 -11   7 1098.69   71.89
  11  -7   1 1035.60   83.09
  11  -7   1 1077.69   90.39
  -1 -11  -7  789.42   85.19
  11  -1  -7 1100.29   86.29
  11  -1  -7  972.80   60.59
   1   7  11  704.23  112.49
  -7   1  11  892.21  127.49
   1   7  11 1076.99  117.79
   7 -11  -1  746.93   82.49
   7 -11  -1  976.00   99.19
   1   7  11  650.23  149.59
 -11   7   1 1288.57  178.88
 -11   7   1 1036.30  155.98
 -11   7   1 1452.65  174.68
  -7  -1 -11 1046.50   68.19
  -7  -1 -11  965.20  130.29
  -7  -1 -11  913.11   80.29
  -1   7 -11  895.61   84.69
   7  11   1  975.90  115.79
  11  -1  -7 1036.40   74.89
  -7   1  11 1078.49  167.88
   1   7  11 1046.40   73.59
  -7   1  11 1020.20  135.69
   7  11  -3   75.49   81.69
   7  11  -3  120.49   57.89
   7 -11   3   75.19   52.49
  -3 -11   7  -17.10  113.59
 -11  -7   3  380.56  111.99
  -3 -11   7  102.39   70.69
  11  -7  -3  110.19   50.29
 -11  -7   3   37.30   78.59
  -7   3 -11  166.78  168.18
  -7   3 -11  174.88   38.40
  -7   3 -11  147.59   80.99
  -7   3 -11  259.17   45.80
   3  11   7   87.69   35.00
   7 -11   3  149.19   42.10
 -11  -3  -7  137.49   74.99
 -11  -3  -7   50.29   81.89
 -11  -3  -7  173.28   34.80
   7   3  11   83.39   45.20
   7   3  11  289.87   88.09
   7   3  11  136.89   64.99
  11  -7  -3  149.49   45.10
  11  -7  -3  116.99   36.00
 -11   3   7  141.29  109.89
 -11   3   7  138.59  121.79
  -7 -11  -3  109.79  118.69
  -7 -11  -3  -40.30   84.49
  -7 -11  -3  124.99   86.69
  -7 -11  -3   90.09   35.60
  11  -3   7   84.89   46.20
  11  -3   7   73.09   57.29
  11   3  -7  118.49   33.70
  -7  11   3  395.66  139.49
  -7  11   3  326.57  174.78
  -7  11   3   96.39   51.09
  -3  -7 -11  147.19   42.50
 -11   7  -3   73.59   97.39
   3  -7  11  215.28  166.08
   3  -7  11  106.49   28.60
   3  -7  11  196.18   63.09
 -11   7  -3  147.29   37.70
  -3   7  11  184.78   81.89
  -3   7  11   13.10  131.99
   3   7 -11  190.88   49.10
   3  11   7  140.59   67.99
   7  -3 -11  127.69   28.50
   7  -3 -11  148.09   43.80
   7  -3 -11   95.19   38.20
   3  -7  11  355.66  126.99
   3   7 -11  133.99   39.10
  -3  11  -7   81.39   48.90
  -3  11  -7  293.77   60.19
  -7  -3  11  165.68   48.00
  -7  -3  11  171.68  108.69
   3 -11  -7   91.39   41.90
   3 -11  -7  105.59   45.30
  -3   7  11  165.98   57.19
 -11   7  -3  211.98  111.79
  -3 -11   7  228.88   42.00
   3  11   7   48.40  110.89
   3  -7  11  174.58   63.49
  11   3  -7  153.58   41.90
  11   3  -7   95.59   30.30
  11   7   3   87.99   39.70
  11   7   3   99.19   52.99
  11  -3   7  141.19   44.20
  -3  11  -7  259.77  188.58
 -11   7   3  159.18  101.79
   3 -11   7  129.49  106.59
  -7 -11   3   67.39   82.89
 -11   7   3  271.17  121.89
  11   3   7  153.88   44.40
  11   3   7   37.00   54.39
   7 -11  -3  165.48   55.69
  -3   7 -11  100.19   47.20
  -3  11   7  -10.20  108.19
  -3  11   7    2.90  126.29
 -11   7   3  250.87  119.99
  11  -3  -7  114.69   38.70
  -3   7 -11  165.78   45.50
  11  -7   3  165.98   43.90
  11   7  -3  177.68   44.60
  11   7  -3  108.79   38.80
  -7  11  -3  204.88  116.39
  -7  11  -3   88.79   55.99
  11  -3  -7  158.08   32.90
   3 -11   7   85.79  142.99
   3  -7 -11  115.49   38.00
  -3  -7  11  122.49   60.19
  -3  -7  11  122.59  117.99
  -3  -7  11  184.78   39.40
 -11  -7  -3  306.87   88.39
 -11  -7  -3  148.89   97.39
  -3 -11  -7  189.98   43.40
   7  11   3  211.78   44.20
   7  11   3  107.39   66.89
   7  -3  11  131.49   38.40
   7  -3  11   91.89   55.59
   7  -3  11  126.69   63.49
   7   3 -11  146.49   43.10
   7   3 -11  106.99   36.10
 -11  -3   7  160.68   63.69
 -11  -3   7  192.28   81.59
 -11   3  -7   44.60  128.09
 -11   3  -7  -86.79   83.29
 -11   3  -7  114.79   38.10
  11   7  -3  155.58   47.50
  -3 -11  -7  182.58   97.89
   3  -7 -11  137.59   43.70
   3 -11   7  107.09   33.40
   3  11  -7   82.49   56.89
  -7   3  11   99.89   80.09
   3 -11   7  188.88   61.19
  -7  -3 -11  152.78   30.40
  -7  -3 -11   41.20   73.59
  -7  -3 -11  139.09   42.00
   3   7  11  186.88  108.29
   3   7  11  270.47  216.38
   3   7  11  111.09   37.70
   3   7  11   56.09  125.89
   3   7  11   93.79   63.79
   7 -11  -3  165.38   44.70
  -3 -11  -7  334.67   77.49
  -7   3  11   62.19  107.29
   3  11  -7  111.59   48.50
  -5   7  11  114.99   81.09
  -7 -11  -5  -43.00   87.69
  -7   5 -11   39.80   45.50
   5  -7  11   93.59  123.79
   5  -7  11   13.30   63.89
   7   5  11   56.39   44.30
   5   7 -11   75.09   84.29
  11  -7  -5   -6.10   40.90
  11  -7  -5    3.50   46.70
 -11  -7   5  -10.20   75.39
  -7  -5  11   79.29   56.99
   7 -11   5   51.19   38.50
   7 -11   5   50.49   59.69
   7  11  -5   80.99   55.89
   7  11  -5  -69.99   69.79
   5 -11  -7  103.59   52.39
  -7   5 -11   -1.40   86.49
   5  11   7  178.28  108.69
   5  11   7   96.59   37.10
  11  -5   7  125.59   45.10
  11  -5   7   58.69   51.69
  11  -5   7   72.89   63.29
  11   5  -7    3.60   43.10
   7  -5 -11  -15.50   33.10
   7  -5 -11  -23.90   39.80
  -5   7  11  201.28  150.58
  -5   7  11    9.80   69.89
  -5 -11   7   32.70   86.19
  -5 -11   7   37.70  115.89
  -5  11  -7   57.99   53.99
   5  -7  11 -310.67  149.39
   5  -7  11   17.90   33.30
   5  -7  11  -36.80   55.29
   7   5  11  208.58  122.09
   7   5  11   41.70  103.89
   5   7 -11   29.90   39.60
 -11  -5  -7  -25.70   88.09
 -11  -5  -7  -43.30   31.70
  -7  11   5   36.10  148.39
  -7  11   5   57.79  132.49
  -7  11   5   90.89   52.09
  -5  -7 -11   30.90   33.70
  -5  -7 -11   -1.40   41.30
 -11   5   7   19.00  117.09
 -11   5   7   59.99  134.89
  -7 -11  -5  101.39   94.69
  -7   5 -11   14.60   43.80
  -5  11  -7   48.90   53.79
   5  11   7  -27.50   71.79
  11   7   5   78.49   59.49
 -11   7  -5  -41.30   98.19
 -11   7  -5  -19.00   43.20
   7   5  11  -57.79   66.09
  11   7   5    3.90   39.10
 -11   7  -5  131.69  106.69
   5 -11  -7  -70.29   41.50
  -7  -5  11   15.90  113.99
  11  -5  -7   -1.90   40.20
  11  -7   5    3.40   51.49
   5   7  11   36.60   42.10
   7 -11  -5    7.60   40.30
 -11  -7  -5  -84.99   81.19
   5  -7 -11   77.99   42.30
  11  -7   5    0.90   37.00
  -7  11  -5  -18.10   54.49
  -5  11   7  234.58  142.19
  -5  11   7   -9.00  124.29
   5   7  11   44.20   70.99
  -7  11  -5  116.99  109.99
  -7  -5 -11    1.50   41.80
   5 -11   7  -11.40   36.60
  -7 -11   5  -60.69  112.09
   5  11  -7  111.89   55.69
   5  11  -7   99.59   69.89
  -5   7 -11    3.60   84.09
  11  -5  -7   51.89   40.50
   7  11   5    6.50   66.79
  -5 -11  -7 -116.09  113.09
  -5 -11  -7   86.29   43.80
   7  -5  11   80.49   40.00
   7  -5  11  -57.79   51.99
   7  -5  11   16.60   67.99
   7   5 -11   -3.30   43.60
   7   5 -11   49.00   40.90
 -11   5  -7  113.09   99.59
 -11   5  -7    5.40   41.80
   7 -11  -5   -6.70   53.09
  -5   7 -11   54.69   48.60
  -7   5  11  -65.29  141.79
  -5  11   7   34.50   57.79
  -7  -5 -11   21.70   86.49
 -11  -5   7   45.70   75.09
 -11  -5   7  -51.49   89.79
 -11   5  -7  225.88   99.29
  -7  11  -5   16.40   55.39
  -7   5  11   17.10   75.89
  11   5   7   41.10   61.39
  11   7  -5  -39.90   41.00
   5 -11   7    5.40  108.89
  -7 -11   5  -51.19   92.69
 -11   7   5   46.00  124.59
 -11   7   5  -36.30  125.19
  -7  -5 -11   62.79   36.50
   5  -7 -11  -40.80   41.50
   7  11   5   82.29   40.90
  -5  -7  11  -66.29   62.99
  -5  -7  11  -85.09  106.59
  -5   7 -11  -74.49  184.18
  -5   7 -11   45.30   44.90
  11  -7   5   11.60   59.39
 -11  -7  -5 -101.79   93.59
  11   5   7   -1.90   37.90
  -9  -1  11  330.07  114.19
  11   1  -9  -70.19   42.90
  11  -9  -1   72.99   59.69
 -11  -9   1  103.79   87.79
   1  11   9  -18.90   73.19
  11  -1   9   59.59   50.49
  11  -1   9  162.28   65.29
   9  11  -1  -30.60   69.89
  -1 -11   9    6.30  132.19
 -11  -9   1   92.29  118.19
 -11   1   9   51.99   81.99
  11  -1   9   63.89   43.30
 -11  -1  -9   61.49   90.09
 -11  -1  -9   -8.70   89.69
   9 -11   1    8.00   42.70
   9 -11   1  -42.10   61.79
   9  11  -1   78.69   69.19
  11  -9  -1  114.09   51.09
   1  11   9   14.00   32.30
   1  11   9  -63.69  144.89
  11   9   1   42.90   43.10
  11   9   1   69.59   79.49
 -11  -1  -9  -19.10   39.50
   9  -1 -11   93.09   49.30
   9  -1 -11   14.20   35.30
  -9   1 -11   42.00   43.60
   1  -9  11  -48.80  141.49
   9   1  11  -16.50   47.20
   9   1  11  -51.09   64.29
  11  -9  -1   43.80   46.00
   1  -9  11 -134.49  225.28
  -1 -11   9   62.49   50.19
   1   9 -11  -91.39   44.20
   1   9 -11   88.89   54.49
  -1  11  -9   44.40   55.79
  -1  11  -9  173.98   57.79
   1 -11  -9    4.50   45.20
   1 -11  -9   34.10   74.69
   1 -11  -9   46.90   44.70
  -1   9  11 -215.78  131.69
  -1   9  11   52.69   69.39
  -9  11   1  -75.19  129.59
  -9  11   1   36.00   50.19
  -1  -9 -11  -12.80   40.20
  -9  -1  11   45.50   94.49
 -11   1   9  127.09  125.89
  -9 -11  -1   58.69   93.29
  -9 -11  -1  -68.79   99.79
 -11   9  -1   70.79  124.59
  -9  11   1 -149.09  124.29
  -1 -11   9   78.29   85.19
  -9   1 -11   22.00   95.09
 -11  -1   9  -87.59   83.39
  -9 -11   1   95.79   91.49
   1   9  11   28.30   73.29
  -9  -1 -11   59.39   88.19
   9   1 -11  -85.39   41.70
  -1 -11  -9   75.09   45.20
  -1  -9  11   52.39  130.89
  -1  -9  11   43.00   55.49
  -1   9 -11  134.59   47.80
  -9   1  11   71.29   51.59
  -9   1  11   35.80   87.19
  -9   1  11   39.30  115.59
  -1 -11  -9  201.28   78.29
 -11   9   1    8.70  131.59
 -11   9   1 -163.98  125.99
  11   9  -1   82.49   41.90
   9  11   1  -23.60   69.29
  -9 -11   1   76.89   97.89
  -1  -9  11   35.10   74.79
   1 -11   9  -38.80  132.59
   1 -11   9   -7.40   54.79
  -9  -1 -11   29.60   41.90
   1  11  -9  -10.80   59.09
  11   1   9  114.89   63.59
   1   9  11 -103.99  132.99
   9  -1  11  100.69   68.39
  -1   9 -11    3.80   52.89
   1 -11   9   82.59  163.18
   1 -11   9   89.29   32.10
   1  -9 -11   56.19   45.20
   9  11   1   75.69   44.40
   1  11  -9    3.30   48.70
  11  -9   1   59.19   41.60
  11  -9   1  -15.20   53.09
  -1  11   9  112.39  136.59
  -1  11   9  -43.90   68.99
   9 -11  -1   88.39   44.00
   9 -11  -1  -67.99   55.99
 -11  -1   9  -72.59  103.89
   9  -1  11   79.49   41.20
   9  -1  11   71.79   58.39
 -11   1  -9  -66.39  106.89
 -11   1  -9  -14.90   93.59
 -11   1  -9   68.69   43.90
  11  -1  -9   54.49   46.50
  -9  11  -1   66.99  121.29
  11   9  -1    4.20   57.79
  11   1   9   32.10   50.89
 -11  -9  -1  187.88   89.39
 -11  -9  -1   10.60  119.09
  -9  11  -1 -106.79  124.29
  -9  11  -1   39.10   53.19
 -11  -9   3  -69.89   93.79
  11   3  -9   68.39   33.10
  11  -9  -3   73.99   60.59
   9  11  -3  -79.19   66.59
   9  11  -3  -65.29   73.99
   9  -3 -11    4.40   47.10
   9  -3 -11  -30.90   38.80
  -3  11  -9   50.69   52.59
  -3  11  -9   84.19   61.39
  11  -3   9  -25.70   42.30
  11  -3   9   38.00   52.19
  11  -3   9   52.59   65.19
  11   3  -9   -9.60   46.00
 -11  -9   3  192.98  123.89
 -11   3   9   16.50   73.59
 -11   3   9  168.88  132.29
   9 -11   3  -31.30   45.60
   9 -11   3  -42.90   60.49
   9 -11   3  -34.60   60.79
  -9   3 -11  -35.40   45.90
 -11  -3  -9  -46.80   41.60
   3  11   9   -0.50   36.50
   3  11   9   60.69   77.09
   9   3  11    0.90   48.70
  -3   9  11  334.57  173.48
  -3 -11   9   67.69  136.89
  -3 -11   9  -62.39   42.90
   3  -9  11 -184.88  194.58
   3  -9  11  125.79  140.59
   3  -9  11   29.70   66.39
   3   9 -11  -44.20   46.90
   3   9 -11   15.70   56.59
   3 -11  -9  -10.00   51.29
   3 -11  -9   18.80   48.40
  -3  11  -9 -370.56  221.98
  11   9   3   -9.40   43.60
  -9  -3  11  295.87  108.19
  -9 -11  -3  -44.50   98.69
  -9 -11  -3   -9.00   97.39
  -3 -11   9  -29.30   85.39
   9   3  11   35.50   69.49
  11  -9  -3  -41.20   45.00
  -9  11   3 -118.89  153.98
  -9  11   3  -19.40  144.09
  -3  -9 -11   91.89   48.40
  -9   3 -11 -152.78   98.29
 -11  -3  -9  140.99  108.49
  -9   3 -11   26.90   60.29
 -11   9  -3  -63.19  126.59
  11   9   3 -135.79   63.19
  -9 -11   3  -45.80   98.59
 -11  -9  -3  -28.10  109.19
  11   3   9   28.40   63.69
   3   9  11   69.59   76.69
   9 -11  -3   55.59   45.80
 -11   9   3   55.99  155.78
 -11   9   3   47.20  258.57
  -9  -3 -11   20.20   94.59
  -9  -3 -11    4.60   43.30
   9 -11  -3   30.00   61.69
 -11   3  -9  130.09  101.49
  -3  -9  11  176.78  118.29
  -3  -9  11   30.10  129.79
  -9   3  11 -115.99   84.39
  -9   3  11  111.79  135.29
  -3 -11  -9  -67.69   80.99
  -3 -11  -9   11.00   46.60
 -11  -9  -3   19.80   94.29
   3  -9 -11   16.90   48.40
   3  -9 -11   20.90   45.10
  -3  -9  11   -3.90   69.19
  11  -3  -9  -85.09   60.59
  11  -3  -9   45.20   49.90
  -3  11   9   56.19  154.98
  -3  11   9   94.19   72.59
   3   9  11    5.80   41.30
   3   9  11  -72.39  139.89
   3 -11   9  -54.09  196.58
   3 -11   9   26.90   35.50
   3 -11   9 -106.09  137.99
   3 -11   9   36.60   64.29
   3  11  -9   71.79   53.39
   3  11  -9   -5.30   64.59
  -3   9 -11  -39.40  194.38
  -3   9 -11  -68.39   49.10
   9  11   3    7.80   42.20
   9  11   3    6.20   76.59
   9  -3  11   34.60   42.70
   9  -3  11   19.10   57.89
   9  -3  11  -70.29   67.79
   9   3 -11   14.00   42.70
  -3   9 -11   50.39   58.09
  -9  11  -3  160.68  132.39
  -9  11  -3  -25.80   63.09
  11   3   9   18.80   49.60
  11  -9   3  -56.29   41.70
  11  -9   3  170.98   60.89
  11  -9   3   -5.30   59.59
  11   9  -3   24.90   42.30
  11   9  -3   33.40   63.49
 -11  -3   9   57.29   96.49
 -11   3  -9  215.88  110.19
 -12   0   0 2453.85  195.38
 -12   0   0 2642.44  293.47
   0 -12   0 2452.15  223.48
   0 -12   0 2293.47  136.49
   0 -12   0 2434.06  147.89
   0   0 -12 2458.55  137.29
   0   0 -12 2610.64  136.49
   0   0  12 2282.17  172.18
   0   0  12 2367.16  217.78
   0   0  12 2212.98  118.09
   0   0  12 2455.65  139.19
   0   0  12 2347.67  197.88
   0   0  12 2438.06  198.58
   0   0  12 2546.15  151.98
   0  12   0 2175.38  250.87
   0  12   0 2083.39  160.78
   0  12   0 2675.93  188.58
  12   0   0 2498.25  137.09
  12   0   0 2462.65  118.49
  12   0   0 2550.54  133.49
  12   0   0 2232.78  201.28
  12   0   0 2561.54  131.09
 -12   0  -2  -92.59   73.99
 -12   0  -2   45.70   82.49
 -12   0   2  -11.90   78.89
 -12   0   2   -9.80  103.59
  -2 -12   0  -90.99   82.39
  -2 -12   0   21.90   31.40
  -2 -12   0   52.59   90.49
  -2 -12   0   26.10   31.20
  -2  12   0  -57.29   83.19
   0  -2 -12    9.10   25.90
   0  -2  12  -40.20   94.49
   0  -2  12   -0.70   11.20
   0  -2  12    7.80   35.60
   0  -2  12    6.30   89.39
   0  -2  12   45.30   69.89
   0  -2  12  -67.19   42.70
   0   2 -12   -3.50   28.60
   0   2 -12   21.70   33.10
   0   2  12  -65.79   54.59
   0   2  12 -143.39   81.89
   0   2  12  -30.70   21.90
   0   2  12  -27.10   29.90
   0   2  12 -103.49   90.29
   0   2  12   11.90   46.90
   2 -12   0  -12.70   89.59
   2 -12   0  -19.80   73.29
   2 -12   0   22.50   38.50
   2  12   0   71.99  110.79
   2  12   0   13.40   51.19
   2  12   0  119.39   68.29
   2  12   0   -9.90   86.79
   2  12   0    1.80   55.79
  12   0  -2    2.10   29.40
  12   0  -2   14.30   22.40
  12   0  -2  -18.70   22.80
  12   0  -2  -10.60   24.00
  12   0   2   -6.90   40.70
  12   0   2   17.20   66.09
  12   0   2   29.90   28.40
  12   0   2   39.60   34.50
  12   0   2   -3.50   33.90
   0  12   2    8.50   52.69
   2   0 -12  -83.39   50.89
   2   0 -12   13.50   29.00
   2   0  12   42.20   75.59
   2   0  12 -107.39   80.99
   2   0  12  -29.00   23.00
   2   0  12  -25.10   34.80
   2   0  12  -67.99   71.19
   2   0  12   35.10   47.50
  12  -2   0    6.20   31.50
  12  -2   0   32.60   42.30
  12  -2   0  -46.40   25.80
  12  -2   0  -16.00   27.00
  12  -2   0   35.10   31.90
  12   2   0  -40.10   23.30
  12   2   0  113.59  117.79
  12   2   0    4.10   26.50
  12   2   0   33.70   27.00
   0 -12   2   21.50   57.39
   0 -12   2  -48.30   33.70
   0  12  -2 -115.39  176.78
   0  12  -2   73.49   83.49
   0  12  -2   -6.80   67.29
   0  12  -2   -8.90   45.30
   0  12   2  116.09  116.39
   0  12   2   83.69   86.49
   0  12   2   12.60   57.19
  -2   0 -12   25.00   31.40
  -2   0  12   19.10   86.49
  -2   0  12   77.69   83.69
  -2   0  12   76.89   84.19
  -2   0  12   -8.00   37.60
  -2   0  12  -23.40   30.30
   0 -12  -2  -37.70  101.99
   0 -12  -2   55.99   37.00
   0 -12  -2  -67.29   38.30
   0 -12   2   -8.10   89.89
   0 -12   2    1.20   28.50
   0 -12   2   13.30   60.59
 -12  -2   0  -64.69   79.89
 -12   2   0  -62.59   83.89
 -12   2   0   15.20   83.49
  -2   0 -12   48.90   28.90
 -12  -2   0  -23.60   64.99
   2  12  -2  104.89   63.09
   2  12   2  121.79  112.49
  -2   2  12   11.10   88.59
  -2   2  12   88.29   44.30
  -2   2  12  103.29   41.00
  -2  12  -2   54.89  135.49
   2  12  -2   65.69   53.69
  -2  12  -2   -3.90   78.99
  -2  12  -2   51.19   50.09
  -2 -12  -2  109.79  101.19
  -2 -12  -2   19.30   32.30
  -2 -12  -2   90.19   84.09
  -2 -12  -2   60.19   48.00
  -2 -12   2   47.10   33.00
  -2 -12   2  123.89   67.29
  -2 -12   2   60.69   35.80
  -2  -2 -12   62.19   30.40
  -2  -2 -12   83.09   33.60
  -2  -2  12   71.79  105.59
  -2  -2  12  119.99   90.19
  -2  -2  12    2.60   74.29
  -2  -2  12  105.99   39.40
  -2  -2  12   71.19   30.70
  -2   2 -12   87.99   30.70
  -2   2 -12  106.49   35.40
  -2   2  12   71.29   52.19
  -2   2  12   40.80   89.89
  -2   2  12  162.78   90.69
 -12   2   2  -31.30   91.49
  12  -2   2   84.49   38.30
  12   2  -2  114.19   32.20
  12   2  -2   79.79   23.20
  12   2  -2   74.49   30.60
  12   2  -2  119.79   25.00
  12   2   2   53.79   43.50
  12   2   2   85.39   35.40
  12   2   2   46.40   42.10
 -12  -2  -2    6.60   69.29
 -12  -2  -2   36.20   76.99
 -12  -2   2  108.19   71.69
 -12  -2   2  178.98   90.39
 -12   2  -2  234.88   91.09
 -12   2  -2  150.58   90.79
 -12   2   2  156.58   96.49
  12  -2  -2   42.30   32.10
  -2  12  -2  106.99   53.79
   2   2  12   96.89   29.90
   2   2  12   34.80   34.80
   2   2  12   73.49   91.29
   2   2  12   60.49   51.39
   2 -12   2  100.99   44.20
   2  -2 -12   96.79   32.90
   2  -2 -12  153.08   35.40
   2  -2  12  142.99   96.19
   2  -2  12   80.79   20.80
   2  -2  12   90.39   42.60
   2  -2  12  185.28   70.79
   2  -2  12   26.40   49.00
   2   2 -12   54.09   32.50
   2   2 -12   67.29   32.90
   2   2  12   60.09   77.89
   2   2  12  -32.30  110.39
  -2  12   2  112.89  127.89
  -2  12   2   62.69   99.59
   2 -12  -2  108.39  104.99
   2 -12  -2   31.00   31.80
   2 -12  -2   98.09   40.60
   2 -12   2  193.18  162.58
   2 -12   2   35.40   31.00
   2 -12   2  117.49   53.29
   2 -12   2   54.59   67.39
   2  12   2  108.09   63.49
   2  12   2   31.20   86.29
   2  12   2   67.49   58.89
  12  -2   2   18.70   32.20
  12  -2  -2   47.40   52.89
  12  -2  -2   77.29   28.40
  12  -2  -2   73.69   29.10
  12  -2   2    4.30   72.09
  12  -2   2  125.69   38.10
  -4  12   0  154.88   73.19
   4   0 -12  106.09   35.00
   4   0  12   84.39   81.89
   4   0  12  146.49   96.39
   4   0  12  178.08   45.80
   4   0  12   52.89   72.69
   4   0  12  152.98   59.79
  12  -4   0  194.38   62.09
  12  -4   0  149.99   37.10
  12  -4   0   86.39   34.70
  12  -4   0   66.59   43.30
  12   4   0  106.49   51.69
  12   4   0  197.28   48.80
  12   4   0  196.58   38.20
  12   4   0  160.98   37.50
  -4  12   0  211.88  112.39
   4   0 -12  118.69   38.30
 -12   4   0  251.57   79.49
 -12   4   0   45.00  101.69
 -12   4   0  200.08   95.29
  -4   0 -12  181.98   34.20
  -4   0 -12  105.59   35.00
  -4   0  12  107.09   62.09
  -4   0  12  390.66  103.69
  -4   0  12  140.49   97.19
   0 -12  -4  143.59   43.00
   0 -12  -4   39.70   73.99
   0 -12  -4  130.69   41.90
   0 -12   4  299.17  207.48
   0 -12   4  156.48   35.50
   0 -12   4   89.19   79.89
   0  12  -4  -74.09  137.59
   0  12  -4  173.58   56.79
   0  12  -4  124.59   53.39
   0  12   4   89.99   99.99
   0  12   4  135.29   86.09
   0  12   4   13.90   53.89
 -12   0  -4  277.87   90.99
 -12   0  -4   47.20   87.09
 -12   0   4  153.88   85.69
  -4 -12   0   -4.50   89.19
  -4 -12   0  150.68   77.79
 -12  -4   0  167.28   64.29
 -12  -4   0   43.10   99.79
   0   4 -12   91.89   39.10
   0   4  12   30.20   59.09
   0   4  12  220.28  116.39
   0   4  12  169.08   33.70
   0   4  12  -30.00  107.09
   0   4  12  134.99   55.69
   4 -12   0  201.88  105.99
   4 -12   0  110.89   36.80
   4 -12   0   78.49   46.40
   4  12   0  349.67  137.39
   4  12   0  132.89   58.69
   4  12   0  234.28   71.69
   4  12   0  187.08   66.09
  12   0  -4  182.68   38.30
  12   0  -4  159.98   34.20
  12   0  -4  157.88   30.30
  12   0   4  114.59   37.00
  12   0   4  176.88   41.10
  12   0   4  127.19   43.30
   0  -4  12    9.20  102.49
   0  -4  12  169.78   52.59
   0   4 -12   15.30  115.89
   0   4 -12  172.48   36.80
   0  -4  12   98.09   35.70
   0  -4  12  140.49   48.20
   0  -4 -12   96.29   37.80
   0  -4  12  319.47  131.59
  -4 -12   0  191.58   36.40
  -4  12   0   32.00  132.89
   0  -4 -12  139.79   54.69
   4   2  12   68.79   56.79
  12  -4  -2  -35.00   36.10
  12  -4  -2   31.90   37.30
   4   2  12   53.59  122.09
   4   2  12   60.09   40.20
  -4  -2  12  -64.79  101.19
  -4  -2  12    5.80   78.49
   4   2  12   91.69   86.59
   2 -12  -4   25.80   36.50
   4   2  12   34.70   93.99
  -2   4  12   87.39  115.29
   2 -12  -4  249.28  125.39
   4  -2 -12   36.40   34.00
   4  -2 -12   69.59   32.80
  -2  -4 -12   80.69   37.20
  12   2  -4   45.00   25.20
 -12  -2  -4  189.28   77.59
 -12  -2  -4   17.10   79.69
  -2  12  -4  -53.19  115.99
  12  -4  -2   69.29   30.20
  -2  12  -4   25.00   49.70
 -12   2   4  108.89  101.19
 -12   2   4   49.40   91.09
  -4 -12  -2   33.50   97.39
  -4 -12  -2  176.38   73.09
  -4 -12  -2   82.59   33.90
  12  -2   4   13.20   43.00
  12   2  -4    9.20   31.30
  12   2  -4   57.49   30.80
 -12  -4   2   -9.80   59.49
 -12  -4   2  -68.69   97.09
 -12   4  -2   83.19   81.89
 -12   4  -2  144.19  100.79
 -12   4  -2   37.60   91.09
  -4  12   2  229.88  128.59
  -4  12   2  100.79  113.39
  -2  -4 -12   35.50   28.50
  12  -4  -2   58.89   37.00
  12   4   2   56.49   32.60
  -4  -2  12   22.10   67.29
   2  12   4   42.00   59.89
   4 -12   2   61.59  118.99
  -4   2 -12   57.09   30.10
  -4   2 -12  106.79   56.09
  -4   2 -12   -6.20   33.50
  12  -2   4   89.59   96.69
  -2   4  12 -102.39   76.79
  -2   4  12  100.89  113.49
  -2   4  12   58.69   48.10
  -2 -12   4   98.39   68.29
   4  12  -2  113.39  160.18
   2  -4  12   44.00  112.29
   2  -4  12   53.39   20.30
   2  -4  12   46.50   97.89
   2   4 -12 -109.79  139.19
   2   4 -12   42.40   34.50
  -2 -12   4   -4.40   82.89
  -2 -12   4   10.70   36.20
   2  12   4   57.29   66.99
  -2  12  -4  -31.10   48.00
  -2 -12   4   43.00   31.00
   2  12   4  -57.29   99.99
   4  12  -2  137.39   57.49
  12  -2   4    6.50   32.00
  12  -2   4   16.60   35.00
   4 -12   2   43.10   34.90
   4 -12   2  -27.60   43.40
  12   4   2   56.29   38.10
   2 -12  -4  -12.40   39.90
   4  12  -2   97.29   59.99
  -2 -12   4  157.48  108.39
 -12  -4  -2  114.19   69.99
   4 -12  -2   -5.20   33.40
  12  -2  -4   16.70   31.60
   4 -12  -2   -5.40  108.89
   4  -2  12  105.99   56.29
   4 -12  -2   65.29   44.30
 -12  -4  -2   -4.40   87.79
  -4 -12   2  125.19   95.99
  -4 -12   2   69.19   72.69
  -4 -12   2   49.40   58.09
 -12  -2   4  -47.90   94.79
 -12   2  -4    1.70   88.79
  12   2   4   56.69   34.60
   2  -4 -12   95.39   38.70
  -2  -4  12   39.60   37.40
  -2  -4  12  -26.90  103.09
  -2  -4  12   43.80   37.20
  -2   4 -12   85.99   37.90
  -2   4 -12   28.90   48.10
  -2   4 -12   21.80   34.80
  -4   2  12   74.19   82.99
  -4   2  12   26.80   85.09
  -4   2  12 -145.59  106.19
  -4   2  12   76.89   32.40
  -2 -12  -4  -71.19   98.99
  -2 -12  -4   38.20   37.20
  -2 -12  -4  -88.59   67.79
  -2 -12  -4   16.90   33.70
  12   2   4  -45.70   85.19
 -12   2  -4  -59.59   82.69
   2  -4 -12   90.09   39.70
   2   4  12   -6.40   68.59
   2   4  12   18.00  128.19
   2   4  12   21.10   35.90
   2   4  12   81.09   99.39
  -2  -4  12   56.09  114.99
  12   2   4   80.49   41.40
  -2  12   4   53.29  102.29
  -2  12   4  147.49   60.39
   4   2 -12  -10.70   31.30
   4   2 -12   67.19   33.30
  12  -2  -4   15.80   32.80
   2 -12   4 -107.09  121.49
   2 -12   4   64.69   31.00
   2 -12   4   21.10   73.39
   2 -12   4   57.39   45.30
   2  12  -4  109.19  149.69
   2  12  -4   15.30   49.00
   2  12  -4   28.50   53.29
  12  -2  -4   53.59   26.80
   4  -2  12    3.50   24.50
   4  12   2  118.69  131.19
  12  -4   2  137.89   46.20
  12   4  -2   50.89   26.00
  12   4  -2   73.99   33.30
  12   4  -2   53.19   28.90
   2   4  12  173.58   58.99
  -2  12   4   73.99  124.79
  -4  -2 -12  -11.40   35.20
 -12   4   2   11.50   98.79
 -12   4   2  -72.99   84.49
  12  -4   2   32.50   38.30
  12  -4   2   98.19   38.30
  -4  -2 -12   82.19   30.20
   4  12   2    0.50   56.79
   4  -2  12  -78.89  125.99
  -4 -12   2   62.39   31.40
  -4  12  -2  223.88  145.89
  -4  12  -2   28.60   50.79
  -4  12  -2  152.38  156.48
  -4  12  -2   21.40   54.49
 -12   4   2   72.89   50.39
  -4  12  -4   -8.70   50.59
  -4  12   4  275.77  131.09
   4 -12   4  281.17  257.57
  12  -4  -4    7.70   26.70
   4   4  12   51.09   60.79
   4   4  12  231.08  172.28
   4 -12  -4   -6.40   39.30
   4 -12  -4  -16.80   43.30
  -4   4 -12    0.20   37.90
  -4   4  12  -26.00   81.19
  -4   4  12   53.79  129.79
  -4   4  12  -16.70   40.30
  -4  12  -4  -95.09  151.68
  -4  12  -4   44.70   50.39
  12  -4  -4   36.50   37.10
  12  -4   4   44.40   35.50
  12  -4   4   19.70   39.90
  12  -4   4   84.09   51.09
  12   4  -4   27.90   32.20
  12   4  -4   42.90   33.10
  12   4  -4   -6.70   28.70
  12   4   4  -14.20   31.70
  12   4   4  115.29   47.30
  -4 -12  -4   48.50   80.09
  -4 -12  -4  -18.30   37.20
  -4 -12   4   56.79   89.09
  -4 -12   4  163.08   78.89
  -4 -12   4   50.39   99.39
  -4 -12   4   27.10   35.00
  -4  -4 -12   23.40   30.50
  -4  12  -4  159.48  101.49
   4 -12   4   69.09   52.39
   4  -4 -12  -62.19   40.30
   4  -4  12   46.10  129.79
   4  -4  12   31.20   28.00
   4  -4  12    7.50   50.39
   4  -4  12 -123.59   58.69
   4   4 -12   68.29   41.20
   4   4 -12   10.10   36.10
  -4 -12  -4   70.69  109.19
  -4  -4 -12    4.30   37.10
  -4  -4  12   26.60   36.20
  -4  -4  12  -92.19  101.69
  -4   4 -12 -218.78  127.69
   4 -12   4    7.50   34.10
   4 -12   4  -25.00   69.49
   4   4  12  -25.10   39.50
  -4   4 -12   31.10   62.09
   4   4  12  -97.69   96.89
   4   4  12   22.50   61.79
   4  12  -4  -44.80   49.30
   4  12  -4   64.99   64.09
   4  12   4   -0.60  100.59
   4  12   4 -102.09   60.19
 -12  -4  -4   19.30   55.49
 -12  -4  -4   21.50   89.09
 -12  -4   4  -58.29   61.39
 -12  -4   4  -86.09   99.69
 -12   4  -4   39.30  102.09
 -12   4  -4   19.00   86.09
 -12   4   4 -279.67  108.49
 -12   4   4  -71.09  100.79
  -4   4 -12  -32.70   52.29
  12   0  -6  -32.40   34.30
   0  -6  12  108.39   50.69
   0  -6  12  -23.30  111.89
   0  -6  12   50.09   51.99
   0   6 -12  168.08  165.18
   0   6 -12    7.90   34.60
   0   6 -12  -13.40   35.70
  12   0  -6  -45.00   24.10
  12   0   6   67.19   40.90
  -6   0 -12  -30.10   65.49
   0  -6 -12   -6.10   36.70
   0  -6  12 -175.68  130.59
  -6   0  12  129.79  101.99
  -6   0  12 -100.89   94.69
   0 -12  -6   20.40   41.50
   0 -12  -6  -56.09   70.99
   0 -12  -6  -17.10   39.00
   0 -12   6   25.40  104.09
   0 -12   6   46.40   31.30
   0   6  12  149.29  126.19
   0   6  12    6.20   29.00
   0   6  12 -174.58  124.89
   0   6  12   52.39   60.09
   6 -12   0   45.30   38.40
   6 -12   0   20.60   51.29
   6  12   0   -8.80   62.09
   6  12   0   -6.20   63.09
  12   0  -6   39.10   35.80
 -12   6   0  112.19  100.99
 -12   6   0    2.20   82.49
  -6   0 -12   40.20   29.50
   6   0  12  -63.89   57.19
  -6   0 -12   25.10   37.00
 -12   0  -6  126.89   91.39
 -12   0  -6   -3.50   92.39
  -6 -12   0   72.09   81.39
  -6 -12   0  144.49   70.79
  -6 -12   0    5.70   33.30
  -6  12   0  244.98  124.59
  -6  12   0  -24.50   57.89
   0 -12   6   94.89  105.59
   0 -12   6   29.90   44.90
  12   6   0   32.80   62.09
  12   6   0   24.70   32.00
 -12  -6   0    9.10   73.59
 -12  -6   0  -36.20  132.49
  12  -6   0   -2.30   39.60
  12  -6   0   32.80   46.30
   6   0  12  229.58  138.49
  12   0   6   41.70   71.19
   0  12  -6 -254.57  156.38
   0  12  -6  -76.79   49.99
   0  12  -6  -31.60   50.99
   0  12   6   56.69   94.19
   0  12   6   35.30   28.90
   0  12   6  131.49   64.59
   6   0 -12   67.19   40.10
   6   0 -12  -17.70   32.40
   6   0  12   43.70   71.49
  12   6   0   33.20   43.70
   6   0  12   29.10   47.40
  12  -6   0  -47.40   36.10
   6 -12   2   88.29   41.20
 -12  -2  -6  110.79   89.09
 -12  -2  -6 -149.09   86.99
   2  12   6  103.09   34.90
   2  12   6  163.48   70.79
  -2 -12   6  287.67  140.89
  -2  12  -6   46.60   54.49
   6 -12   2  132.89   59.59
   6  12  -2  101.49   63.79
   6  12  -2   25.40   71.19
 -12   6  -2   33.30  111.39
 -12   6  -2  149.59   98.89
  -6  -2  12  380.16  115.69
   2  -6  12  -55.19   56.09
 -12  -6   2  191.68   81.29
 -12   2   6 -129.49  107.99
 -12   2   6   73.99  111.99
   6   2  12   27.60   80.39
   6   2  12   -3.40  229.28
   6   2  12   70.09   49.90
   6   2  12   89.99   83.99
   6   2  12  164.58   67.69
  12  -6  -2   81.29   63.89
  12  -6  -2   78.49   38.40
  12  -6  -2  103.49   38.60
  12  -2   6  154.68   46.70
  12  -2   6   90.99   56.89
  12   2  -6  136.99   38.50
  12   2  -6   86.09   39.30
  12   2  -6   73.29   30.80
  12   6   2   67.29   38.40
  12   6   2   84.39   50.79
  -2 -12   6  126.19  202.38
  -2 -12   6  107.79   43.70
   6  -2 -12  101.19   44.60
   6  -2 -12  106.59   37.80
  -2   6  12   70.89   90.09
  -2   6  12  385.06  140.69
  -2   6  12  111.99   59.69
  -6 -12  -2  344.37   91.49
   2  -6  12   76.79  144.39
   2  -6  12   81.59   52.99
   2  -6  12  311.27  127.19
   2 -12  -6  103.69   43.10
   2   6 -12   80.99   38.40
   2   6 -12   44.50   42.50
  -6  -2  12  304.37   97.69
  -6   2 -12  118.09   35.90
  -6   2 -12  140.79   74.39
  -6   2 -12   59.49   41.20
  -2  -6 -12   44.80   40.00
  -2  12  -6  110.89   59.69
  -6 -12  -2   53.89   80.99
  -6 -12  -2   72.89   36.50
  -2 -12   6  207.38   76.19
 -12  -6   2  226.38  118.89
  -6 -12  -2   31.40  111.39
   2  12   6   61.89   94.79
  -6  12   2  100.99  127.09
  12  -2   6  128.89   45.10
  -6  12   2  -28.30   50.49
   2 -12  -6   46.40   43.80
  -2 -12   6   79.59   34.90
  12  -6   2  109.49   46.00
  12   6  -2   43.80   41.80
  12   2   6   93.59   40.10
  12  -6   2  134.99   41.30
   6   2 -12  133.39   47.20
   6   2 -12  106.89   37.40
   6  -2  12   31.60   49.80
   6 -12  -2   79.39   54.39
   6  -2  12   91.39   64.09
  -2 -12  -6   36.50   76.29
  -2   6 -12   89.09  143.59
  -2 -12  -6   76.99   43.40
  12  -6   2  109.59   54.29
  -2  12   6  304.27  117.99
  -2  12   6  146.49   29.80
  -2  12   6  240.38   66.29
   6  12   2   27.10   64.89
  12   6  -2  100.29   34.20
   2 -12   6 -118.39  120.89
   2 -12   6   98.49   35.10
   2 -12   6  103.39  103.19
   2 -12   6   92.59   53.99
   2  12  -6   61.29   54.69
   2  12  -6  -41.80   57.39
  12  -2  -6  113.99   40.70
 -12   6   2  188.18   92.39
  -2 -12  -6   77.59   44.20
   6 -12  -2  171.08   43.60
   2  -6 -12  101.39   40.60
 -12  -6  -2  157.68   78.39
 -12  -6  -2   23.50   97.29
  -6 -12   2   56.09   90.89
  -6 -12   2  149.79   34.50
  -6  12  -2   15.40  112.89
  -6  12  -2   93.79   56.39
  -2   6 -12  111.09   39.80
  -2   6 -12  145.89   47.80
   6  -2  12    5.70  123.99
   6  -2  12  141.89   36.20
 -12   6   2   92.29  108.29
 -12   6   2  144.59  110.49
  -6  -2 -12  116.49   32.00
  -6  -2 -12  -71.19   77.39
  -6  -2 -12   77.19   39.10
  12  -2  -6  140.39   45.60
   2   6  12  100.99  124.49
   2   6  12   91.69   38.90
   2   6  12   -4.60  127.49
   2   6  12  -33.40   64.29
  -6   2  12  106.59   95.69
  -6   2  12  138.79  114.39
  -2 -12  -6   72.09  101.79
 -12   2  -6   65.89   90.39
 -12   2  -6  111.99  103.89
  -2  -6  12   71.19  123.39
  -2  -6  12   86.09   54.29
  -4  12  -6  314.87  217.28
  12   6   4  103.29   68.89
  -4   6  12  -39.20   51.69
  -4 -12   6  -93.19  112.89
   4  -6  12  288.17  170.68
  12   6   4    8.00   39.80
   4  -6  12   34.50   61.89
   4  -6  12 -311.57  114.59
   4  -6  12   -2.30   64.19
   4   6 -12   34.20   44.10
   4   6 -12   25.00   44.60
   4 -12  -6  -80.99   48.10
  -6  12   4  -22.50   57.09
  -4  -6 -12   -2.80   33.10
  -4  -6 -12  100.59   42.90
  -6   4 -12   48.10   40.30
   6 -12   4   -4.20   40.00
   6 -12   4  -73.09   54.09
   6  12  -4  -94.29   54.59
   6  12  -4  -89.09   68.09
   6  -4 -12    4.40   40.60
  12  -6  -4  -64.69   47.10
 -12   6  -4 -118.29  106.89
  12  -4   6   -1.00   44.90
  12  -4   6   50.49   52.39
  12  -4   6   77.09   61.29
  12   4  -6   -3.20   36.00
  12   4  -6  -10.90   39.90
  12   4  -6  -32.40   31.70
  -4  12  -6  -27.50   55.39
   4  12   6    3.00   37.10
 -12   4   6   94.09  127.09
 -12   4   6  163.48  121.99
  -6 -12  -4  114.59   95.69
  -6 -12  -4  -27.90   39.70
   4  -6  12  -10.90   30.20
  -6   4 -12  -25.20   41.30
 -12  -6   4  -82.09  110.39
  -6  12   4   88.19  147.99
 -12  -6   4   38.50   78.69
  -4   6  12   99.79   89.69
  -4   6  12  -63.59  141.29
 -12  -4  -6   28.30   96.69
  -4 -12   6   -5.90   36.70
  -6   4 -12   22.50   80.49
 -12   6  -4  -76.19  103.89
   6   4  12  -61.89   65.19
  -4 -12   6   28.00   87.19
   6   4  12  -51.09   45.70
  -6  12   4  -58.59  112.79
   4  12   6  -17.90   68.89
  -6  -4  12  112.89  107.89
   4  12   6  178.98  227.98
   4 -12  -6  101.99   49.00
  -4  12  -6   14.20   53.89
  -6   4 -12 -189.88  249.28
   6   4  12  164.18  108.59
  12  -6  -4   27.10   41.50
   6  -4  12   29.40   67.39
   4  12  -6   20.30   54.89
   6   4 -12    0.10   41.30
   4 -12   6  -96.09  100.79
   6  -4  12   17.20   36.20
 -12   4  -6  -73.19   61.29
   4 -12   6   29.40   37.40
  -6 -12   4   46.10  109.39
 -12  -4   6   32.10   71.09
 -12  -6  -4   92.39   81.49
   6  -4  12  -87.19   57.89
  12   4   6  -32.70   37.10
  12   4   6  -11.10   54.29
  -4  12   6   25.10   62.29
   6   4 -12   64.69   44.90
   6  12   4  -67.99   67.79
  12  -4  -6  -54.99   43.80
 -12   4  -6   35.30   97.49
  -6  12  -4 -282.17  108.59
  -6  12  -4   40.90   55.99
 -12  -6  -4   14.00  100.99
   4 -12   6   62.09   61.29
   4   6  12   23.90   43.20
   4   6  12 -144.19   65.39
   6 -12  -4   78.99   41.80
   6 -12  -4   64.49   53.59
 -12   4  -6   47.20  109.09
  12   6  -4   55.89   34.80
  -4   6 -12   19.00   41.80
  -4   6 -12  -15.50   79.89
  12  -6   4   11.60   48.90
  12  -6   4  -18.70   56.69
  12   6  -4  -28.40   40.10
   4  12  -6  -39.30   64.49
   6  12   4  -30.20   40.10
  -4  12   6 -191.98  115.29
   4   6  12 -175.18  165.18
  -4   6 -12 -333.67  169.68
  -6   4  12   44.30   91.29
  -6   4  12  -29.80  127.59
  -4 -12  -6    9.00  121.19
  -4 -12  -6   59.79   89.09
  -4 -12  -6   79.99   43.40
  -6 -12   4  131.19   89.89
   4  -6 -12   -7.70   40.40
  12  -6   4   29.50   40.40
  -6  -4 -12   59.99   42.90
  -4  -6  12   37.40   55.99
  -4  -6  12    4.70  122.79
  -6  12  -4   77.89   64.89
 -12   6   4  -49.20   77.49
 -12   6   4  240.48  135.39
 -12   6   4 -156.18  116.89
  -6  -4 -12   62.39   31.70
  -4   6 -12  -42.30   44.60
  -6 -12   4    5.60   35.00
   6   6  12 1875.91  176.28
   6  12  -6 1977.80  151.88
   6  12  -6 2000.70  172.68
  12   6  -6 1961.00  134.99
   6 -12   6 1816.42  158.18
  12   6   6 2058.29  135.29
  12   6   6 2046.50  159.18
  -6  -6 -12 1725.63  131.29
  -6   6 -12 2079.39  138.29
   6  12   6 1866.21  132.09
   6  12   6 1972.20  175.88
  12  -6  -6 1952.50  133.69
  12  -6   6 2163.08  138.69
  12  -6   6 1945.91  150.08
  12  -6   6 2078.69  161.18
  -6  12   6 2316.97  156.68
   6 -12  -6 1922.21  138.89
   6 -12  -6 1920.01  144.79
   6 -12   6 2186.18  129.09
 -12   6  -6 2012.00  217.58
 -12   6   6 2116.29  159.58
  12   6  -6 2092.19  126.39
   6   6  12 2141.99  141.19
   6  -6  12 1834.02  123.79
   6  -6  12 1935.51  160.38
   6  -6  12 1941.01  171.88
   6   6 -12 2003.30  138.59
   6   6 -12 2177.98  141.29
   6   6  12 1330.17  211.98
  -6 -12  -6 2143.39  130.79
  -6  -6 -12 2030.40  134.29
   6  -6 -12 2017.00  131.19
   6  -6 -12 2015.10  131.89
  -6   6 -12 2022.50  143.09
  -6  12  -6 1709.33  156.48
  -6  12  -6 1898.61  226.18
  -6  12  -6 2061.99  156.68
  -6  12   6 2084.19  244.38
 -12   6   6 2028.30  269.47
  -8   0 -12  219.68   99.99
  -8   0 -12  408.46   58.49
  -8   0  12  345.07  111.59
  -8   0  12  338.97  126.69
   0 -12  -8  402.06   64.69
 -12   8   0  176.98  132.89
  12   0   8  365.76   65.49
  12   0   8  228.68   71.39
 -12   0   8  332.77  126.19
  -8 -12   0  384.46  109.69
  -8 -12   0  263.37  106.09
  -8  12   0  513.25  160.48
  -8  12   0  378.56  139.49
  -8  12   0  343.67   89.39
 -12  -8   0  339.97   97.89
 -12  -8   0  318.07  141.99
 -12   0  -8  297.97  117.29
 -12   0  -8  612.94  131.99
 -12   0  -8  387.26   54.99
 -12   0   8  358.96   92.19
   0  -8 -12  381.16   61.59
   0  -8  12  535.35   86.59
   0  -8  12  460.85  154.98
   0   8 -12  399.66   65.39
   0   8 -12  319.67   65.79
   0   8  12  607.14  174.18
   0   8  12  345.37   82.89
   8 -12   0  337.57   60.09
   8 -12   0  303.97   70.49
   8  12   0  394.66   88.69
   8  12   0  392.76   90.89
  12   0  -8  386.36   63.39
  12   0   8  289.57   52.69
   0 -12   8  418.56   48.70
   0 -12   8  396.96  145.09
   0 -12   8  341.47   64.49
   0  12  -8  360.56   68.29
   0  12  -8  434.96   79.49
   0  12   8  437.86   89.39
   8   0 -12  418.46   67.19
   8   0 -12  431.76   52.39
   8   0  12  289.07   97.29
   8   0  12  519.25   73.89
   8   0  12  351.26   84.29
  12  -8   0  379.86   60.29
  12  -8   0  542.45   70.29
  12   8   0  267.07   51.49
  12   8   0  447.56   74.19
   0 -12  -8  220.88   56.69
   0 -12  -8  260.57   96.39
  -2 -12   8  -59.69   87.19
  -2 -12   8    9.50  130.69
  -2 -12   8   43.60   49.10
  -2  -8 -12   26.90   45.90
  -8  12   2   29.70   60.89
  -2   8  12  -14.60   93.09
  -2   8  12  189.68  167.08
  -2   8  12  -17.00   74.39
  12  -8  -2  -22.20   43.80
   2  -8  12   93.29  143.99
   2  -8  12   52.89   63.19
   2   8 -12    6.20   49.70
   2   8 -12 -114.39   52.79
  -8 -12  -2   61.89   37.50
  -8  -2  12   17.90  112.89
  -8   2 -12   16.10   40.30
  -8   2 -12  194.78   97.09
   2  12   8   54.99   37.70
   8 -12   2  -48.60   43.80
   8 -12   2   92.79   64.39
   8  12  -2  126.39   89.49
   8  12  -2   84.09   86.29
 -12  -8   2   47.30   94.49
 -12   2   8  159.58  132.69
   2 -12  -8  -88.49   46.20
   2 -12  -8   79.39   88.89
  12  -2   8  -73.89   43.90
  12  -2   8   65.89   54.89
  12  -2   8   11.50   64.99
  12   2  -8   56.19   48.40
  12   2  -8   36.80   33.10
  -8  12   2 -175.48  153.58
   8   2  12   28.30   50.49
  -2  12  -8  127.49  239.78
  -2  12  -8 -111.09   55.69
 -12  -2  -8   45.30  110.19
  -2  12  -8  113.69   65.09
 -12  -8   2  -47.20  138.29
 -12   8  -2   33.80  119.19
  12   8   2   69.99   42.90
   8  -2 -12   30.90   46.70
  -8 -12  -2  -74.19  105.19
  -8 -12  -2  139.59  105.09
   8   2  12   96.49   76.59
   2 -12  -8   53.59   52.19
   8  -2 -12    2.70   40.90
   2  12   8   56.49   82.19
  -8   2 -12  -19.20   45.50
  -8  -2  12   16.30  100.69
  -8  12   2  146.79  137.09
 -12  -8  -2  -90.39   98.09
 -12  -8  -2 -137.29  113.89
   8  12   2  -40.10   45.50
 -12   2  -8   97.49  111.59
 -12   2  -8  317.67  117.69
   2   8  12  242.98  160.18
   2   8  12  227.28  166.68
   8  12   2   70.69   77.09
   2   8  12   21.60   79.59
  12   2   8   67.19   47.50
  -8 -12   2  -65.19  108.79
  -8  12  -2  -27.00  143.49
  -8  12  -2   -8.80  124.79
   8 -12  -2   57.19   49.30
  -8   2  12  167.78  100.89
  -8   2  12  220.88  146.29
  -2 -12  -8  101.79   88.69
  -2 -12  -8  106.59   50.09
  -2  -8  12  108.59   77.09
  -2  -8  12  210.48  145.49
  -2  -8  12   79.09   50.09
  -2   8 -12  -14.00   42.30
  -2   8 -12 -129.29   50.79
 -12  -2   8  128.29   88.89
  -2  12   8   40.50  158.98
  -2  12   8   66.79   73.39
  12  -2  -8   42.30   42.00
  12  -2  -8   95.99   51.29
  12   2   8  143.09   65.69
   2 -12   8  356.86  177.58
   2 -12   8  -16.40   36.50
   2 -12   8  -61.39  134.69
   2 -12   8  165.88   61.39
   2  12  -8  -35.90   51.59
   2  12  -8  145.39   67.79
   8 -12  -2   46.50   59.49
  -8  12  -2  -52.79   61.19
  -8  -2 -12    7.10   80.59
  -8  -2 -12   21.80   44.10
   8  -2  12  -10.10  123.29
   8  -2  12  -17.30   40.10
   8  -2  12  -38.80   55.99
   8  -2  12    9.40   74.19
   8   2 -12   13.30   45.90
   8   2 -12   33.50   41.10
 -12   8   2  323.67  151.68
 -12   8   2  214.68  138.19
   2  -8 -12  105.69   48.90
  12  -8   2   40.10   45.00
  12  -8   2   69.19   56.69
  12  -8   2   73.09   59.69
  12   8  -2  -48.80   41.70
  12   8  -2   58.49   57.59
 -12   2  -8   95.29   46.50
 -13  -1  -1   81.69   86.39
 -13  -1  -1    1.80   96.59
 -13  -1   1   10.10   88.69
 -13  -1   1   -0.70  101.79
 -13   1  -1  -12.90   99.69
 -13   1  -1  104.29   98.69
 -13   1   1   41.70   99.69
 -13   1   1 -136.89   90.19
  -1 -13  -1 -133.59  117.99
  -1 -13  -1   93.09   41.60
  -1 -13  -1   36.40   78.39
  -1 -13  -1   30.00   37.30
  -1 -13   1  -47.70  123.69
  -1 -13   1   17.30   35.00
  -1 -13   1  -16.00   37.40
  -1  -1 -13  -16.10   32.30
  -1  -1 -13   74.59   35.80
  -1  -1  13  -13.50  112.59
  -1  -1  13  -33.60   88.49
  -1  -1  13   38.80   92.79
  -1  -1  13  -20.80   46.60
  -1   1 -13   14.70   30.60
  -1   1 -13   27.90   35.00
  -1   1  13 -166.18  116.39
  -1   1  13   47.70   36.70
  -1   1  13   29.80   96.89
  -1   1  13  -63.19   49.30
  -1  13  -1  207.28  163.38
  -1  13  -1   33.90   55.59
  -1  13  -1  -25.10   96.59
  -1  13  -1   17.60   58.09
  -1  13   1  -92.89  146.89
  -1  13   1   43.00  108.69
  -1  13   1   15.50   56.59
   1 -13  -1   32.70  125.99
   1 -13  -1  -21.80   36.70
   1 -13  -1   -9.10   40.20
   1 -13   1   23.80  125.69
   1 -13   1   22.40   32.10
   1 -13   1  -20.30   40.90
   1  -1 -13   42.00   37.70
   1  -1 -13  -55.49   32.50
   1  -1  13 -226.98  122.79
   1  -1  13   14.30   18.30
   1  -1  13   23.30   42.20
   1  -1  13  -45.60   92.69
   1  -1  13 -136.89   77.99
   1  -1  13  108.69   59.19
   1   1 -13   12.50   32.90
   1   1 -13   25.80   34.00
   1   1  13    1.40  123.69
   1   1  13   -7.50   38.80
   1   1  13   55.59   96.69
   1   1  13    2.90   58.19
   1  13  -1   39.20   58.99
   1  13  -1   36.70   89.09
   1  13  -1  -64.49   58.89
   1  13   1  -87.69  138.29
   1  13   1   25.40   95.09
   1  13   1  -26.40   57.39
  13  -1  -1  -83.79   35.20
  13  -1  -1    3.80   26.00
  13  -1  -1  -26.20   28.20
  13  -1  -1   40.70   35.20
  13  -1   1  -34.70   55.59
  13  -1   1    8.90   33.00
  13  -1   1  -21.90   32.90
  13  -1   1   23.30   39.90
  13   1  -1  -18.10   49.20
  13   1  -1   17.30   31.80
  13   1  -1  -11.00   29.50
  13   1   1  -19.20   53.49
  13   1   1   -7.50   34.70
  13   1   1   16.40   32.80
  13   1   1   51.49   36.60
 -13  -1  -3  751.82  116.69
 -13  -1  -3  541.05  122.89
  -1  13  -3  213.88  185.38
  13   3   1  655.33   80.39
  13   3   1  692.23   68.59
  13   3   1  558.74   60.09
 -13   1   3  625.94  133.79
  -3 -13  -1  423.66  127.09
  -3 -13  -1  438.66   58.89
  -3 -13  -1  566.74  105.49
  -3 -13  -1  549.54   71.89
   1  13   3  554.14   86.49
   3  -1 -13  640.24   76.79
   3  -1 -13  556.54   69.39
  -3  -1  13  594.24  130.19
  -3  -1  13  584.04   72.69
  -3   1 -13  556.44   70.69
   3   1  13  613.54  118.69
  -3  13   1  836.82  329.37
  -3  13   1  727.03  148.99
  -3  13   1  724.43   90.29
  -1  -3 -13  479.85   69.49
  -1  -3 -13  446.86   59.89
   3   1  13  444.36  137.99
   3   1  13  535.05   67.59
   3   1  13  672.43  117.69
   3   1  13  705.23   87.19
  13  -3  -1  620.44   75.49
  13  -3  -1  492.45   66.19
  -1   3  13  561.04  150.28
  -1   3  13  641.64   66.89
  -1   3  13  532.05  115.39
  -1   3  13  382.86  137.39
  -1   3  13  505.95   75.19
   1 -13  -3  559.14  152.28
   1 -13  -3  561.14   65.59
   1  -3  13  685.43  175.78
   1  -3  13  551.84   94.99
   1  -3  13  719.33  144.19
   1   3 -13  520.85   72.39
   1   3 -13  635.64   74.39
 -13   3  -1  520.35  127.79
  -1 -13   3  524.45  148.09
  -1 -13   3  626.74  106.99
   1  13   3  461.05  141.19
   1  13   3  724.43  112.49
  13   1  -3  665.23   61.89
   3 -13   1  403.16   55.69
   3 -13   1  339.77   67.89
   3  13  -1  641.64  181.78
   3  13  -1  640.74   86.79
   3  13  -1  581.74   98.79
   3  13  -1  670.73   91.39
  -1 -13   3  632.14   80.49
   1 -13  -3  529.85   69.79
  -1  13  -3  724.63   96.49
  -1  13  -3  600.34  121.49
 -13  -3   1  815.42  144.39
  13  -1   3  637.34   68.39
  13  -1   3  675.93   73.69
  13  -1   3  664.33   71.69
  13   1  -3  610.34   71.49
  13   1  -3  591.54   57.99
 -13   3  -1  654.53  131.79
  13  -3  -1  523.15   61.59
  -1  13  -3  589.84   82.89
  -3  -1  13  454.35  120.29
  13   1   3  544.85   66.19
  13  -3   1  697.73   71.19
  13   3  -1  574.54   67.19
  -3  13  -1  524.25   82.19
   3 -13  -1  696.43   78.49
   1   3  13  646.44   77.29
   1   3  13  409.06  143.39
  -3 -13   1  597.64   74.49
  -3 -13   1  681.03  110.59
   3  -1  13  578.34  176.08
  13   1   3  550.34   69.49
  13   1   3  561.84   67.79
   3  -1  13  706.23  121.09
   3  -1  13  631.74  100.89
   3  -1  13  556.64   86.79
   3   1 -13  593.44   69.79
   3   1 -13  515.35   64.49
 -13  -1   3  684.93  125.39
  -1  -3  13  601.74  196.68
  -1  -3  13  588.44  130.39
  -1  -3  13  382.46  106.09
  -1  -3  13  561.74   70.19
  -1   3 -13  735.93   72.89
  -1   3 -13  596.54   70.49
  13   1   3  538.85  108.39
  13  -3   1  478.25   84.39
  13  -3   1  604.54   74.49
   1   3  13  370.96  141.59
  -1  13   3  903.71  167.68
  -1  13   3  641.44  129.59
  -1  13   3  665.83   93.49
   1  -3 -13  831.72   75.39
   1  -3 -13  568.74   72.39
  13  -1  -3  619.54   62.59
   1 -13   3  716.53  172.28
   1 -13   3  626.54   68.69
   1 -13   3  705.43   98.29
   1 -13   3  578.94   74.19
   1  13  -3  549.35  170.48
   1  13  -3  614.54   90.19
   1  13  -3  486.05   79.29
   1   3  13  437.56   77.99
   3 -13  -1  582.74   73.69
  -3 -13   1  767.82  146.19
 -13   1  -3  448.26  120.49
   3  13   1  317.57  157.38
   3  13   1  751.32   99.59
  13  -1  -3  645.14   81.79
  13  -1  -3  648.04   62.89
   3  -1  13  511.65   53.29
 -13   1  -3  733.03  128.19
  -3   1  13  651.23   81.39
  -1 -13  -3  768.52  159.58
 -13  -3  -1  762.02  101.39
 -13  -3  -1  817.92  143.79
  13   3  -1  574.84   63.69
 -13  -1   3  718.23  138.79
  13  -3   1  610.44   72.89
 -13   3   1  412.36  128.99
 -13   3   1  762.82  147.79
  -3  -1 -13  532.45   64.69
  -3  -1 -13  586.74   65.69
   3  -1  13  419.36  160.28
  -3 -13   1  370.96   66.89
  -3  13  -1  552.04  189.68
  -3  13  -1  544.05  133.59
  -3   1  13  514.45  118.89
  -3   1  13  459.55  133.99
  -1 -13  -3  524.95   65.89
  -1 -13  -3  613.14  107.09
  -1 -13  -3  529.55   67.59
  -3   3 -13  124.49   67.09
  -3   3 -13   12.30   33.00
  -3  -3  13  -31.10   97.49
  -3 -13  -3   71.69   41.00
  -3 -13   3    9.20  131.29
  -3 -13   3  -24.60   82.49
  -3  -3 -13    2.10   33.10
  -3  -3 -13   56.09   40.90
  -3  -3  13   18.80  116.19
  13   3  -3   73.59   45.10
  13   3   3  -39.80   38.60
  13   3   3   56.79   45.60
  -3  13  -3   57.49   60.19
  -3  13  -3   15.60  106.09
  -3  13  -3   29.90   57.39
  -3  13   3 -162.18  123.19
  -3  13   3   92.89   60.59
 -13  -3   3 -146.69  104.99
 -13   3  -3  -90.09  109.79
 -13   3  -3 -102.29   94.79
 -13   3   3 -174.38  106.39
 -13   3   3  192.68  109.49
  -3 -13  -3   31.70  113.29
  -3 -13  -3   50.89   39.90
  -3 -13  -3   11.60   82.29
   3  -3 -13   56.79   39.10
   3  -3  13  192.78  141.79
   3  -3  13   22.30   27.10
   3  -3  13  -11.90   52.39
   3  -3  13   52.39   63.69
   3   3 -13   25.50   35.30
   3   3 -13  -26.40   38.60
   3   3  13   36.80  120.29
   3   3  13  -73.79   43.60
   3   3  13   18.10  115.49
   3   3  13   22.60   64.19
   3  13  -3   14.60   61.09
   3  13  -3   19.30   67.89
   3  13   3 -115.79  147.79
   3  13   3  -82.69   65.39
  13  -3  -3   66.39   41.80
  13  -3  -3   49.60   31.80
  13  -3   3    9.70   36.70
  13  -3   3   -4.30   38.50
  13  -3   3  118.39   52.49
  13   3  -3  -10.10   36.30
   3 -13  -3  -75.19   37.00
   3 -13  -3   47.70   49.90
   3 -13   3  -76.09  113.29
   3 -13   3  -42.00   32.80
   3 -13   3   -2.50   50.79
   3  -3 -13   45.20   43.10
 -13  -3  -3  110.09   81.49
 -13  -3  -3  -43.20   93.79
  -3   3 -13  127.89   40.30
  -3   3  13   26.70  100.29
  -3   3  13  -18.20  115.49
  -3   3  13   54.19   50.49
  -3  13  -3 -207.38  154.38
   5  13  -1  208.28   86.39
  -5 -13  -1  372.16   85.89
  -5 -13  -1  132.69   56.79
   1 -13  -5   91.29   48.30
  -1   5  13   66.79  107.99
  13  -1   5  193.68   47.80
  13  -1   5  147.89   48.40
  13   1  -5  222.38   44.60
  13   1  -5  172.58   44.00
  13   1  -5  204.68   36.60
  -5   1 -13  147.69   45.00
   1  13   5  245.48   76.89
 -13  -1  -5  255.97  100.29
 -13  -5   1  268.77   87.59
   5 -13   1  112.19   46.80
   5 -13   1   92.29   58.59
   5  13  -1   83.59   76.49
   1   5 -13  226.58   52.79
  13  -5  -1  188.08   44.50
  13  -5  -1  201.38   51.49
  -1 -13   5  218.08   53.29
  -1  13  -5  344.67  239.78
  -5  -1  13   49.99  113.29
 -13  -1  -5  266.57  110.79
  -1  13  -5  175.78   63.49
  -1  13  -5   53.49   67.49
 -13   1   5   55.99  114.19
  -5 -13  -1  230.68  100.49
  -5   1 -13  213.28   77.79
  13  -5  -1  157.88   48.70
 -13  -5   1  241.68  123.19
   1  13   5  317.27  166.08
 -13   5  -1  443.56  126.69
  -5  -1  13  439.76  120.29
  -5  13   1  163.68  145.59
  -5  13   1  203.38   67.39
  -1  -5 -13  225.18   49.00
  -1  -5 -13  200.08   49.20
   5   1  13  130.19   58.29
   5  -1 -13  136.89   47.30
   5   1  13  252.87   72.19
  13  -5  -1  232.98   62.89
  -1   5  13  173.38  104.69
  -1   5  13  221.28  135.99
   1 -13  -5  318.37   96.89
   1 -13  -5  218.28   53.59
   5   1  13  361.46  128.79
   1  -5  13   -8.70  176.78
   1  -5  13  228.18   66.99
   1  -5  13   36.70  112.39
   1  -5  13  208.88   66.69
   1   5 -13  154.78   46.20
  -5   1 -13  215.28   41.50
  13   5   1  186.88   43.40
  13   5   1  171.98   52.09
   5   1  13   97.79   92.89
   5   1  13  110.39  190.88
  -1 -13   5  -80.39  115.99
  -1 -13   5  225.78   41.90
  -1 -13   5  220.68  110.89
 -13   5  -1  -87.49  109.19
   1   5  13  128.09   73.39
   1   5  13  137.59  132.79
   1  13  -5  130.19   60.49
  -1  -5  13  243.98   58.49
  13   1   5  214.78   60.79
  -5  13  -1  229.98  140.29
  13  -1  -5  214.38   36.30
  -1   5 -13  204.98   52.09
  13  -1  -5  205.28   46.80
   5 -13  -1  195.28   49.60
   1   5  13  187.98   45.30
  13  -5   1  254.87   50.59
  13  -5   1  286.37   52.59
  13  -5   1   74.29   52.59
  13   5  -1  158.48   42.70
  13  -1  -5  280.97   47.60
  -5 -13   1  289.27   47.50
 -13   1  -5   75.89  110.19
 -13   1  -5  130.59  109.79
  -1  13   5  156.38  116.99
  -1  13   5  101.39   73.89
   1  -5 -13  272.87   56.79
   1   5  13  231.28  171.78
  -5 -13   1  289.57   97.19
   1 -13   5  167.18  145.89
  -5  13  -1  115.49   62.69
   1 -13   5  106.59   97.09
   1 -13   5  212.28   57.29
   5  -1  13  153.78   73.79
  -5   1  13   98.59  113.79
  -1 -13  -5  190.58  140.49
  -1 -13  -5  157.18   47.70
  -1 -13  -5  252.77   93.49
  -1 -13  -5  171.28   50.79
   5  -1  13 -131.89  156.88
   5  -1  13  -11.60  131.59
   5  -1  13  211.38   38.30
   5  -1  13  272.17   61.89
   1 -13   5   82.29   41.70
   5  13   1  194.48   79.89
  13   1   5  256.67   52.19
 -13  -5  -1  145.39   77.39
 -13  -5  -1  282.97  120.19
   5 -13  -1  194.08   61.29
   1  13  -5  157.28   70.39
  -1   5 -13  195.28   49.30
  -1  -5  13  452.15  128.49
 -13   5   1  249.38   85.69
 -13   5   1   72.39  131.49
 -13   5   1  310.37   99.69
  -5  -1 -13  272.27   45.50
  -5  -1 -13  328.47   95.69
  -5  -1 -13  271.97   49.10
   5   1 -13  204.18   48.20
   1  -5 -13  101.29   43.90
  -5   1  13  120.29  111.39
  13   3  -5  176.18   43.40
  13  -5  -3  110.19   47.70
  13   3  -5   97.19   43.10
   5 -13   3  -13.50   56.69
   5  13  -3   75.29   66.99
   5  13  -3   95.19   77.29
  -3   5  13   64.49  109.19
  -3   5  13   12.40  146.99
  -3   5  13   36.20   59.69
  13  -3   5  109.39   42.50
  13  -3   5   45.10   46.20
  13  -3   5   69.59   59.39
   5 -13   3  102.09   41.90
   3  -5  13   98.09   61.99
   3  -5  13   -3.20  136.39
   3  -5  13  197.78   76.29
   3   5 -13  -15.90   39.70
   3   5 -13   71.59   50.19
 -13   5  -3  125.39  116.99
   5   3  13  131.79   55.99
  -5  13   3   72.09  150.28
  -5  13   3   89.49   66.69
   3  13   5 -120.29  140.89
  -3  -5 -13  -34.20   40.30
 -13  -3  -5   85.89  102.09
   3  13   5  168.28   44.70
   3  13   5  186.38   80.49
 -13   3   5  177.88  118.99
 -13   3   5  313.37  127.59
  -5 -13  -3   38.20   90.19
  -5 -13  -3   79.69   44.00
   5   3  13  -12.80   74.89
  -3 -13   5   82.39  117.29
  -5  -3  13  104.49  113.69
  -5  -3  13  -31.00  108.09
 -13  -5   3   32.80   74.29
  -3  13  -5  -19.90   60.69
   5  -3 -13   52.79   43.30
  -3  -5 -13   60.49   42.60
   3 -13  -5   79.59   48.40
   3 -13  -5   95.19   52.19
  -3 -13   5 -121.39   80.29
  13   5   3   33.70   41.20
  13   5   3   53.29   54.89
  -5   3 -13  295.67   85.89
  -5   3 -13   79.09   42.80
   5   3  13   78.99  113.69
  -3  13  -5  171.48   62.09
  -3  13  -5  130.69  115.79
   3  -5  13  293.67  169.88
   5  -3 -13   96.89   43.70
  -5   3 -13  113.19   47.50
  -3  13  -5 -283.57  274.17
 -13  -5   3 -133.99  118.59
 -13   5  -3   87.19  117.49
  -3 -13   5  110.79   43.00
   5  13   3   73.69   77.79
   3   5  13   64.99  166.18
  -5  -3 -13   54.19   36.90
  -5  -3 -13   19.90   43.00
  -5  13  -3  145.49   65.79
  -5  13  -3  254.27  130.69
[truncated: 12,215 more chars]
