# Supplementary material for: Crystal structure of Ti4Ni2C
Source: IUCrdata. 2024 Jan 19;9(Pt 1):x240043. doi: 10.1107/S2414314624000439 (PMC10842284; doi:10.1107/S2414314624000439)
Supplement: Supplementary file 2 [file x-09-x240043-Isup2.hkl]

data_I                                                                          
_shelx_title ' TiNiCO_a.res in Fd-3m'                                           
_shelx_refln_list_code          4                                               
_shelx_F_calc_maximum      931.69                                               
_exptl_crystal_F_000      2400.00                                               
_reflns_d_resolution_high  0.7705                                               
                                                                                
loop_                                                                           
 _space_group_symop_operation_xyz                                               
 'x, y, z'                                                                      
 '-x+3/4, -y+1/4, z+1/2'                                                        
 '-x+1/4, y+1/2, -z+3/4'                                                        
 'x+1/2, -y+3/4, -z+1/4'                                                        
 'z, x, y'                                                                      
 'z+1/2, -x+3/4, -y+1/4'                                                        
 '-z+3/4, -x+1/4, y+1/2'                                                        
 '-z+1/4, x+1/2, -y+3/4'                                                        
 'y, z, x'                                                                      
 '-y+1/4, z+1/2, -x+3/4'                                                        
 'y+1/2, -z+3/4, -x+1/4'                                                        
 '-y+3/4, -z+1/4, x+1/2'                                                        
 'y+3/4, x+1/4, -z+1/2'                                                         
 '-y, -x, -z'                                                                   
 'y+1/4, -x+1/2, z+3/4'                                                         
 '-y+1/2, x+3/4, z+1/4'                                                         
 'x+3/4, z+1/4, -y+1/2'                                                         
 '-x+1/2, z+3/4, y+1/4'                                                         
 '-x, -z, -y'                                                                   
 'x+1/4, -z+1/2, y+3/4'                                                         
 'z+3/4, y+1/4, -x+1/2'                                                         
 'z+1/4, -y+1/2, x+3/4'                                                         
 '-z+1/2, y+3/4, x+1/4'                                                         
 '-z, -y, -x'                                                                   
 'x, y+1/2, z+1/2'                                                              
 '-x+3/4, -y+3/4, z+1'                                                          
 '-x+1/4, y+1, -z+5/4'                                                          
 'x+1/2, -y+5/4, -z+3/4'                                                        
 'z, x+1/2, y+1/2'                                                              
 'z+1/2, -x+5/4, -y+3/4'                                                        
 '-z+3/4, -x+3/4, y+1'                                                          
 '-z+1/4, x+1, -y+5/4'                                                          
 'y, z+1/2, x+1/2'                                                              
 '-y+1/4, z+1, -x+5/4'                                                          
 'y+1/2, -z+5/4, -x+3/4'                                                        
 '-y+3/4, -z+3/4, x+1'                                                          
 'y+3/4, x+3/4, -z+1'                                                           
 '-y, -x+1/2, -z+1/2'                                                           
 'y+1/4, -x+1, z+5/4'                                                           
 '-y+1/2, x+5/4, z+3/4'                                                         
 'x+3/4, z+3/4, -y+1'                                                           
 '-x+1/2, z+5/4, y+3/4'                                                         
 '-x, -z+1/2, -y+1/2'                                                           
 'x+1/4, -z+1, y+5/4'                                                           
 'z+3/4, y+3/4, -x+1'                                                           
 'z+1/4, -y+1, x+5/4'                                                           
 '-z+1/2, y+5/4, x+3/4'                                                         
 '-z, -y+1/2, -x+1/2'                                                           
 'x+1/2, y, z+1/2'                                                              
 '-x+5/4, -y+1/4, z+1'                                                          
 '-x+3/4, y+1/2, -z+5/4'                                                        
 'x+1, -y+3/4, -z+3/4'                                                          
 'z+1/2, x, y+1/2'                                                              
 'z+1, -x+3/4, -y+3/4'                                                          
 '-z+5/4, -x+1/4, y+1'                                                          
 '-z+3/4, x+1/2, -y+5/4'                                                        
 'y+1/2, z, x+1/2'                                                              
 '-y+3/4, z+1/2, -x+5/4'                                                        
 'y+1, -z+3/4, -x+3/4'                                                          
 '-y+5/4, -z+1/4, x+1'                                                          
 'y+5/4, x+1/4, -z+1'                                                           
 '-y+1/2, -x, -z+1/2'                                                           
 'y+3/4, -x+1/2, z+5/4'                                                         
 '-y+1, x+3/4, z+3/4'                                                           
 'x+5/4, z+1/4, -y+1'                                                           
 '-x+1, z+3/4, y+3/4'                                                           
 '-x+1/2, -z, -y+1/2'                                                           
 'x+3/4, -z+1/2, y+5/4'                                                         
 'z+5/4, y+1/4, -x+1'                                                           
 'z+3/4, -y+1/2, x+5/4'                                                         
 '-z+1, y+3/4, x+3/4'                                                           
 '-z+1/2, -y, -x+1/2'                                                           
 'x+1/2, y+1/2, z'                                                              
 '-x+5/4, -y+3/4, z+1/2'                                                        
 '-x+3/4, y+1, -z+3/4'                                                          
 'x+1, -y+5/4, -z+1/4'                                                          
 'z+1/2, x+1/2, y'                                                              
 'z+1, -x+5/4, -y+1/4'                                                          
 '-z+5/4, -x+3/4, y+1/2'                                                        
 '-z+3/4, x+1, -y+3/4'                                                          
 'y+1/2, z+1/2, x'                                                              
 '-y+3/4, z+1, -x+3/4'                                                          
 'y+1, -z+5/4, -x+1/4'                                                          
 '-y+5/4, -z+3/4, x+1/2'                                                        
 'y+5/4, x+3/4, -z+1/2'                                                         
 '-y+1/2, -x+1/2, -z'                                                           
 'y+3/4, -x+1, z+3/4'                                                           
 '-y+1, x+5/4, z+1/4'                                                           
 'x+5/4, z+3/4, -y+1/2'                                                         
 '-x+1, z+5/4, y+1/4'                                                           
 '-x+1/2, -z+1/2, -y'                                                           
 'x+3/4, -z+1, y+3/4'                                                           
 'z+5/4, y+3/4, -x+1/2'                                                         
 'z+3/4, -y+1, x+3/4'                                                           
 '-z+1, y+5/4, x+1/4'                                                           
 '-z+1/2, -y+1/2, -x'                                                           
 '-x, -y, -z'                                                                   
 'x-3/4, y-1/4, -z-1/2'                                                         
 'x-1/4, -y-1/2, z-3/4'                                                         
 '-x-1/2, y-3/4, z-1/4'                                                         
 '-z, -x, -y'                                                                   
 '-z-1/2, x-3/4, y-1/4'                                                         
 'z-3/4, x-1/4, -y-1/2'                                                         
 'z-1/4, -x-1/2, y-3/4'                                                         
 '-y, -z, -x'                                                                   
 'y-1/4, -z-1/2, x-3/4'                                                         
 '-y-1/2, z-3/4, x-1/4'                                                         
 'y-3/4, z-1/4, -x-1/2'                                                         
 '-y-3/4, -x-1/4, z-1/2'                                                        
 'y, x, z'                                                                      
 '-y-1/4, x-1/2, -z-3/4'                                                        
 'y-1/2, -x-3/4, -z-1/4'                                                        
 '-x-3/4, -z-1/4, y-1/2'                                                        
 'x-1/2, -z-3/4, -y-1/4'                                                        
 'x, z, y'                                                                      
 '-x-1/4, z-1/2, -y-3/4'                                                        
 '-z-3/4, -y-1/4, x-1/2'                                                        
 '-z-1/4, y-1/2, -x-3/4'                                                        
 'z-1/2, -y-3/4, -x-1/4'                                                        
 'z, y, x'                                                                      
 '-x, -y+1/2, -z+1/2'                                                           
 'x-3/4, y+1/4, -z'                                                             
 'x-1/4, -y, z-1/4'                                                             
 '-x-1/2, y-1/4, z+1/4'                                                         
 '-z, -x+1/2, -y+1/2'                                                           
 '-z-1/2, x-1/4, y+1/4'                                                         
 'z-3/4, x+1/4, -y'                                                             
 'z-1/4, -x, y-1/4'                                                             
 '-y, -z+1/2, -x+1/2'                                                           
 'y-1/4, -z, x-1/4'                                                             
 '-y-1/2, z-1/4, x+1/4'                                                         
 'y-3/4, z+1/4, -x'                                                             
 '-y-3/4, -x+1/4, z'                                                            
 'y, x+1/2, z+1/2'                                                              
 '-y-1/4, x, -z-1/4'                                                            
 'y-1/2, -x-1/4, -z+1/4'                                                        
 '-x-3/4, -z+1/4, y'                                                            
 'x-1/2, -z-1/4, -y+1/4'                                                        
 'x, z+1/2, y+1/2'                                                              
 '-x-1/4, z, -y-1/4'                                                            
 '-z-3/4, -y+1/4, x'                                                            
 '-z-1/4, y, -x-1/4'                                                            
 'z-1/2, -y-1/4, -x+1/4'                                                        
 'z, y+1/2, x+1/2'                                                              
 '-x+1/2, -y, -z+1/2'                                                           
 'x-1/4, y-1/4, -z'                                                             
 'x+1/4, -y-1/2, z-1/4'                                                         
 '-x, y-3/4, z+1/4'                                                             
 '-z+1/2, -x, -y+1/2'                                                           
 '-z, x-3/4, y+1/4'                                                             
 'z-1/4, x-1/4, -y'                                                             
 'z+1/4, -x-1/2, y-1/4'                                                         
 '-y+1/2, -z, -x+1/2'                                                           
 'y+1/4, -z-1/2, x-1/4'                                                         
 '-y, z-3/4, x+1/4'                                                             
 'y-1/4, z-1/4, -x'                                                             
 '-y-1/4, -x-1/4, z'                                                            
 'y+1/2, x, z+1/2'                                                              
 '-y+1/4, x-1/2, -z-1/4'                                                        
 'y, -x-3/4, -z+1/4'                                                            
 '-x-1/4, -z-1/4, y'                                                            
 'x, -z-3/4, -y+1/4'                                                            
 'x+1/2, z, y+1/2'                                                              
 '-x+1/4, z-1/2, -y-1/4'                                                        
 '-z-1/4, -y-1/4, x'                                                            
 '-z+1/4, y-1/2, -x-1/4'                                                        
 'z, -y-3/4, -x+1/4'                                                            
 'z+1/2, y, x+1/2'                                                              
 '-x+1/2, -y+1/2, -z'                                                           
 'x-1/4, y+1/4, -z-1/2'                                                         
 'x+1/4, -y, z-3/4'                                                             
 '-x, y-1/4, z-1/4'                                                             
 '-z+1/2, -x+1/2, -y'                                                           
 '-z, x-1/4, y-1/4'                                                             
 'z-1/4, x+1/4, -y-1/2'                                                         
 'z+1/4, -x, y-3/4'                                                             
 '-y+1/2, -z+1/2, -x'                                                           
 'y+1/4, -z, x-3/4'                                                             
 '-y, z-1/4, x-1/4'                                                             
 'y-1/4, z+1/4, -x-1/2'                                                         
 '-y-1/4, -x+1/4, z-1/2'                                                        
 'y+1/2, x+1/2, z'                                                              
 '-y+1/4, x, -z-3/4'                                                            
 'y, -x-1/4, -z-1/4'                                                            
 '-x-1/4, -z+1/4, y-1/2'                                                        
 'x, -z-1/4, -y-1/4'                                                            
 'x+1/2, z+1/2, y'                                                              
 '-x+1/4, z, -y-3/4'                                                            
 '-z-1/4, -y+1/4, x-1/2'                                                        
 '-z+1/4, y, -x-3/4'                                                            
 'z, -y-1/4, -x-1/4'                                                            
 'z+1/2, y+1/2, x'                                                              
                                                                                
_cell_length_a    11.3235                                                       
_cell_length_b    11.3235                                                       
_cell_length_c    11.3235                                                       
_cell_angle_alpha  90.000                                                       
_cell_angle_beta   90.000                                                       
_cell_angle_gamma  90.000                                                       
                                                                                
_shelx_F_squared_multiplier     1.000                                           
                                                                                
loop_                                                                           
 _refln_index_h                                                                 
 _refln_index_k                                                                 
 _refln_index_l                                                                 
 _refln_F_squared_calc                                                          
 _refln_F_squared_meas                                                          
 _refln_F_squared_sigma                                                         
 _refln_observed_status                                                         
   1   1   1      19147.62      21016.66       193.08 o                         
   0   2   2       4045.14       4997.34        85.94 o                         
   2   2   2      34153.31      38856.93       358.32 o                         
   1   1   3       1727.83       2534.48        54.62 o                         
   1   3   3      14310.18      13653.69       130.22 o                         
   3   3   3     728171.12     690964.06      4680.76 o                         
   0   0   4      52697.20      56860.96       573.20 o                         
   2   2   4     192967.64     189728.36       806.24 o                         
   0   4   4     473373.94     462970.41      2584.85 o                         
   2   4   4     136524.14     133760.05       615.86 o                         
   4   4   4     156707.06     156049.70      1251.37 o                         
   1   1   5     560822.88     531094.62      2099.13 o                         
   1   3   5      22849.65      21965.40       136.59 o                         
   3   3   5      11233.29      11275.86       157.92 o                         
   1   5   5        630.00       1028.57       106.41 o                         
   3   5   5      21835.90      22472.68       244.36 o                         
   5   5   5     472276.16     449949.12      3267.16 o                         
   0   2   6       1473.73       1541.73       103.52 o                         
   2   2   6      35273.68      38391.78       284.84 o                         
   2   4   6      20848.59      22200.80       170.46 o                         
   4   4   6       1699.69       1849.68       155.08 o                         
   0   6   6     868043.12     821624.44      4520.18 o                         
   2   6   6      34930.56      35982.73       376.10 o                         
   4   6   6        162.40        590.94       217.98 o                         
   6   6   6      28843.06      29613.36       770.83 o                         
   1   1   7      82510.03      83386.98       462.44 o                         
   1   3   7      27724.97      28845.98       194.04 o                         
   3   3   7      16991.63      17022.03       237.20 o                         
   1   5   7       1171.28       1148.91       111.15 o                         
   3   5   7      29288.90      30028.67       240.82 o                         
   5   5   7     104660.56     107036.70       741.38 o                         
   1   7   7      30158.62      30134.11       371.53 o                         
   3   7   7      38170.23      38720.75       442.54 o                         
   5   7   7      78217.92      76884.22       676.00 o                         
   7   7   7       2858.19       3935.95       757.39 o                         
   0   0   8      53186.66      52417.93       876.26 o                         
   2   2   8     204702.80     201688.98       948.12 o                         
   0   4   8      13441.46      14584.89       262.22 o                         
   2   4   8      96369.80      95482.14       446.97 o                         
   4   4   8       1548.29       1493.07       213.29 o                         
   2   6   8       4521.98       5030.47       169.58 o                         
   4   6   8       1458.65       1844.31       185.97 o                         
   6   6   8       1930.62       2702.25       398.35 o                         
   0   8   8       5921.83       6635.79       416.65 o                         
   2   8   8      80084.98      77369.06       765.43 o                         
   4   8   8     191098.61     183226.12      1315.15 o                         
   6   8   8       1466.76       2201.85       632.43 o                         
   8   8   8      48747.55      50645.36      1730.26 o                         
   1   1   9      27913.17      28368.42       356.26 o                         
   1   3   9      11959.62      11839.07       177.45 o                         
   3   3   9     380036.84     370646.66      1854.70 o                         
   1   5   9      16706.63      17384.53       235.22 o                         
   3   5   9        263.94        641.80       198.86 o                         
   5   5   9        596.98       1346.06       346.05 o                         
   1   7   9      20008.81      20646.07       279.59 o                         
   3   7   9       1485.76       1694.97       245.61 o                         
   5   7   9        623.10       1386.23       355.20 o                         
   7   7   9      55899.58      55703.24      1070.42 o                         
   1   9   9        103.52        232.68       470.47 o                         
   3   9   9     104850.73     106929.79      1200.40 o                         
   5   9   9      17174.36      17860.44       712.19 o                         
   7   9   9        681.10        332.26       765.11 o                         
   0   2  10      66783.88      67189.73       584.34 o                         
   2   2  10     161511.31     159234.78      1023.02 o                         
   2   4  10       9093.86       9817.00       251.28 o                         
   4   4  10      33420.41      34865.11       534.58 o                         
   0   6  10       6118.00       7025.29       369.49 o                         
   2   6  10      31552.86      30948.88       425.40 o                         
   4   6  10      82665.31      83459.37       720.21 o                         
   6   6  10      19932.56      19368.73       647.38 o                         
   2   8  10      26955.43      27399.04       438.97 o                         
   4   8  10      26901.89      29671.35       512.60 o                         
   6   8  10       9510.17      10073.01       513.99 o                         
   0  10  10     133535.28     133063.98      3191.25 o                         
   2  10  10        107.39        601.76      1060.36 o                         
   4  10  10       1636.20       2624.42      1046.50 o                         
   1   1  11       4356.00       4722.41       331.89 o                         
   1   3  11       1575.27       1721.53       224.27 o                         
   3   3  11       1265.00       1576.12       411.82 o                         
   1   5  11     119728.54     118896.36       821.17 o                         
   3   5  11       7599.36       7670.43       380.61 o                         
   5   5  11      13982.02      14630.03       709.66 o                         
   1   7  11      87447.23      87798.45       786.54 o                         
   3   7  11      12884.09      12499.71       456.96 o                         
   5   7  11       1630.66       2064.36       461.34 o                         
   1   9  11       2721.25       2925.32       521.78 o                         
   3   9  11        660.68        934.23       562.98 o                         
   0   0  12     217736.59     216332.30      2992.89 o                         
   2   2  12       6207.04       6999.12       432.13 o                         
   0   4  12      11738.62      12646.19       631.47 o                         
   2   4  12       3290.53       3849.53       363.09 o                         
   4   4  12       1146.07        957.65       685.69 o                         
   2   6  12       8881.39       8728.40       460.57 o                         
   4   6  12        161.98        332.95       565.07 o                         
   6   6  12     188663.97     178417.47      2134.65 o                         
   0   8  12      35638.12      34082.06       962.17 o                         
   2   8  12       3388.51       3260.98       634.49 o                         
   1   1  13        247.15        233.46       465.38 o                         
   1   3  13      52600.97      52897.60       665.22 o                         
   3   3  13        770.22       1404.19       676.58 o                         
   1   5  13      15743.81      17597.86       591.47 o                         
   3   5  13       6334.83       6599.18       576.57 o                         
   0   2  14        688.54       1108.60       730.48 o                         
   2   2  14     110787.55     106978.49      1538.32 o                         
   2   4  14      33874.00      34912.68       732.21 o                         
                                                                                
